# Supplementary material for: High-resolution characterisation of ESBL/pAmpC-producing Escherichia coli isolated from the broiler production pyramid
Source: Sci Rep. 2020 Jul 7;10:11123. doi: 10.1038/s41598-020-68036-9 (PMC7341882; doi:10.1038/s41598-020-68036-9)
Supplement: Supplementary file 2 — Supplementary file S1 [file 41598_2020_68036_MOESM2_ESM.xlsx]

## Sheet: wgs_farms
A		B		C
2		27		3
3		45		42
5		57		64
16		60		69
21		80		88
23		109		104
31		130		124
38		152		137
57		166		147
66		216		158
70		234		166
71		236		167
80		244		169
84		245		188
86		251		190
94		283		196
96		286		197
110		303
205		305
208		323
243		336
246		365
		371

## Sheet: WGS_Berlin(old)
sample_name	Beta-lactam	MLST	plasmid_1	plasmid_2	plasmid_3	plasmid_4	plasmid_5	plasmid_6	plasmid_7	plasmid_8	plasmid_9	plasmid_10	Aminoglycoside	Phenicol	Tetracycline	Quinolone	Macrolide	Sulphonamide	Trimethoprim	Rifampicin	Fluoroquinolone and aminoglycoside	MLS - Macrolide, Lincosamide and Streptogramin B	virulence	pMLST summary	genome_size	contigs	n50	Comments
EC-1	blaCMY-2	ST-429	IncFIB	IncFIC(FII)	IncB/O/K/Z								aac(3)-VIa-like,aadA1		tet(A)			sul1				mdf(A)	gad,iroN,iss,mchF,tsh	IncF[F18:A-:B20]	5257421	492	34336
EC-3	blaCMY-2	ST-429	IncFIC(FII)	IncFIB	IncB/O/K/Z								aac(3)-VIa-like,aadA1		tet(A)			sul1				mdf(A)	gad,iroN,iss,mchF	IncF[F18:A-:B20]	5215559	722	16676	new icd allele, new ST (9298 from enterobase)
EC-6	blaCMY-2	ST-429	IncFIB	IncFIC(FII)	IncB/O/K/Z								aac(3)-VIa-like,aadA1		tet(A)			sul1				mdf(A)	gad,iroN,iss,mchF	IncF[F18:A-:B20]	5244963	376	38389
EC-7	blaCMY-2-like,blaTEM-1A	ST-88	IncFIB	IncI1	IncFIC(FII)	ColRNAI	IncA/C2	ColpVC	Col(MG828)				aac(3)-VIa-like,aadA1,aadA2,strA,strB	cmlA1-like,floR-like	tet(A)-like			sul1,sul2,sul3				mdf(A)	gad,iroN,iss,lpfA,mchF,tsh	IncI1[ST-26],IncF[F18:A-:B1]	5275190	363	39312
EC-8	blaCMY-2	ST-429	IncFIB	IncFIC(FII)	IncB/O/K/Z								aac(3)-VIa-like,aadA1		tet(A)			sul1				mdf(A)	gad,iroN,iss,mchF	IncF[F18:A-:B20]	5243830	563	27566
EC-12	blaCMY-2	ST-140	IncFIC(FII)	IncHI2	IncFIB	IncHI2A	TrfA	IncB/O/K/Z	Col(MG828)				aac(3)-VIa-like,aadA1		tet(A)			sul1				mdf(A)	gad,iha,ireA,iroN,iss,mchF	IncHI2[Unknown ST],IncF[F18:A-:B1]	5496845	766	21237
EC-19	blaCMY-2	ST-10	p0111	IncB/O/K/Z									aadA1						dfrA1			mdf(A)	gad,iss		5078092	642	19574
EC-61	blaCTX-M-55,blaTEM-1B	ST-457	IncFIC(FII)	IncFIB	ColRNAI								aac(3)-IIa-like,aadA1-like,aph(3')-Ia,strA-like,strB-like	floR-like	tet(A)-like			sul2,sul3-like	dfrA14-like			mdf(A)	air,cma,gad,iss,lpfA,mchF,mcmA	IncF[F18:A-:B1]	5003874	650	19808
EC-62	blaSHV-12,blaTEM-1B	ST-744	IncFIC(FII)	IncFIB	IncX3	IncQ1	ColRNAI						aadA5,aph(3')-Ia,strA,strB	catA1-like	tet(B)	QnrS1	mph(A)	sul1,sul2	dfrA17-like			mdf(A)	cba,cma,iroN,iss,mchF,tsh	IncF[F18:A-:B16]	4873173	686	19867
EC-65	blaSHV-12	ST-117	IncFIC(FII)	IncI1	IncFIB								aadA1,aadA2	cmlA1-like	tet(A)-like			sul3				mdf(A)	cma,gad,ireA,iroN,iss,lpfA,mchB,mchC,mchF,pic,tsh	IncF[F18:A-:B1],IncI1[ST-95]	5080853	389	38895
EC-68	blaCTX-M-55,blaTEM-1B	ST-457	IncFIC(FII)	IncFIB	ColRNAI								aac(3)-IIa-like,aadA1-like,aph(3')-Ia,strA-like,strB-like	floR-like	tet(A)-like			sul2,sul3-like	dfrA14-like			mdf(A)	air,eilA,gad,iss,lpfA,mchF,mcmA	IncF[F18:A-:B1]	5026017	650	18253
EC-69	blaSHV-12,blaTEM-1B	ST-744	IncFIC(FII)	IncFIB	IncX3	IncQ1	ColRNAI						aadA5,aph(3')-Ia,strA,strB	catA1-like	tet(B)	QnrS1	mph(A)	sul1,sul2				mdf(A)	cba,cma,gad,iroN,iss,mchF,tsh	IncF[F18:A-:B16]	4837677	489	27515
EC-70	blaSHV-12,blaTEM-1B	ST-744	IncFIC(FII)	IncFIB	IncX3	IncQ1	ColRNAI						aadA5,aph(3')-Ia,strA,strB	catA1-like	tet(B)	QnrS1	mph(A)	sul1,sul2	dfrA17			mdf(A)	cba,cma,iroN,iss,mchF,tsh	IncF[F18:A-:B16]	4900356	261	66153		SPADES
EC-74	blaSHV-12,blaTEM-1B	ST-744	IncFIC(FII)	IncFIB	IncX3	IncQ1	ColRNAI						aadA5,aph(3')-Ia,strA,strB	catA1-like	tet(B)	QnrS1	mph(A)	sul1,sul2	dfrA17			mdf(A)	cba,cma,gad,iroN,iss,mchF,tsh	IncF[F18:A-:B16]	4932180	421	34540
EC-77	blaCTX-M-55	ST-457	IncFIB	IncFIC(FII)	ColRNAI								aac(3)-IIa-like,aadA1-like,aph(3')-Ia		tet(A)-like			sul3-like				mdf(A)	air,cma,gad,ireA,iss,lpfA,mchF	IncF[F18:A-:B1]	5007759	592	20774
EC-79	blaSHV-12,blaTEM-1B	ST-744	IncFIC(FII)	IncFIB	IncX3	IncQ1	ColRNAI						aadA5,aph(3')-Ia,strA,strB	catA1-like	tet(B)	QnrS1	mph(A)	sul1,sul2	dfrA17			mdf(A)	cba,cma,gad,iroN,iss,mchF,tsh	IncF[F18:A-:B16]	4883736	466	28910
EC-80	blaCTX-M-55,blaTEM-1B	ST-457	IncFIB	IncFIC(FII)	ColRNAI								aadA1-like,aph(3')-Ia,strA-like,strB-like	floR-like				sul2,sul3-like	dfrA14-like			mdf(A)	air,cma,eilA,gad,iss,lpfA,mchF	IncF[F18:A-:B1]	5041348	495	25112
EC-81	blaCTX-M-55,blaTEM-1B	ST-457	IncFIB	IncFIC(FII)	ColRNAI								aac(3)-IIa-like,aph(3')-Ia,strA-like,strB-like		tet(A)-like			sul2	dfrA14-like			mdf(A)	air,cma,gad,iss,lpfA,mchF,mcmA	IncF[F18:A-:B1]	5027917	586	21799
EC-82	blaSHV-12,blaTEM-1B	ST-744	IncFIC(FII)	IncFIB	IncX3	IncQ1	ColRNAI						aadA5,aph(3')-Ia,strA,strB	catA1-like	tet(B)	QnrS1	mph(A)	sul1,sul2	dfrA17			mdf(A)	cba,cma,gad,iroN,iss,mchF,tsh	IncF[F18:A-:B16]	4903029	582	26272
EC-83	blaCTX-M-55	ST-457	IncFIC(FII)	IncFIB	ColRNAI								aadA1-like	floR-like	tet(A)-like							mdf(A)	air,cma,eilA,gad,ireA,iss,lpfA,mchF	IncF[F18:A-:B1]	5030657	447	33430
EC-84	blaSHV-12,blaTEM-1B	ST-744	IncFIC(FII)	IncI1	IncFIB	IncX3	IncQ1	ColRNAI					aadA5,aph(3')-Ia,strA,strB	catA1-like	tet(B)	QnrS1	mph(A)	sul1,sul2-like	dfrA1,dfrA17-like			mdf(A)	cba,cma,gad,iroN,iss,mchF,tsh	IncF[F18:A-:B16],IncI1[ST-3]	4997653	561	28342
EC-90	blaCMY-2	ST-429	IncFIB	IncFIC(FII)	IncB/O/K/Z								aac(3)-VIa-like,aadA1		tet(A)			sul1				mdf(A)	gad,iroN,iss,mchF,tsh	IncF[F18:A-:B20]	5261995	652	25825
EC-99	blaCMY-2	ST-10	p0111	IncB/O/K/Z									aadA1						dfrA1			mdf(A)	iss		5099429	700	19087	blaCMY-2 confirmed with blast
EC-123	blaCTX-M-55	ST-457	IncFIC(FII)	IncFIB	ColRNAI								aac(3)-IIa-like,aadA1-like,aph(3')-Ia		tet(A)-like			sul3-like				mdf(A)	air,cma,eilA,gad,ireA,iss,lpfA,mchF	IncF[F18:A-:B1]	5023904	550	27736
EC-124	blaCTX-M-55,blaTEM-1B	ST-457	IncFIB	IncFIC(FII)	ColRNAI								aac(3)-IIa-like,aadA1-like,aph(3')-Ia,strA-like,strB-like	floR-like	tet(A)-like			sul2,sul3-like	dfrA14-like			mdf(A)	air,cma,gad,ireA,iss,lpfA,mchF	IncF[F18:A-:B1]	5066696	666	19439
EC-125	blaSHV-12	ST-4512	IncFIB(pENTAS01)	IncFII	IncI1	IncFII(29)	IncX1	ColRNAI					aadA1,aadA2	cmlA1-like	tet(A)-like			sul3				mdf(A)	etpD,gad	IncF[F29:A-:B-],IncI1[ST-26]	5421327	1051	13181
EC-127	blaCTX-M-55,blaTEM-1B	ST-457	IncFIC(FII)	IncFIB	ColRNAI								aac(3)-IIa-like,aadA1-like,aph(3')-Ia,strA-like,strB-like	floR-like				sul2,sul3-like	dfrA14-like			mdf(A)	air,cma,gad,ireA,iss,lpfA,mchF	IncF[F18:A-:B1]	5031046	569	23206
EC-131	blaCTX-M-65,blaOXA-1,blaTEM-1B	ST-2179	IncFIB	IncI1	IncFIC(FII)								aadA1,aadA2,aadA5-like,strA,strB-like	catB3-like,cmlA1-like	tet(A)	QnrS2	mph(A)	sul1-like,sul2,sul3	dfrA17	ARR-3	aac(6')Ib-cr	mdf(A)	cma,gad,iroN,iss,lpfA	IncF[F18:A-:B1],IncI1[ST-26]	5057366	513	28933
EC-132	blaCTX-M-55	ST-457	IncFIC(FII)	IncFIB	ColRNAI								aadA1-like	floR-like				sul3-like				mdf(A)	air,cma,eilA,gad,ireA,iss,lpfA,mchF,mcmA	IncF[F18:A-:B1]	5016042	440	34397
EC-133	blaSHV-12,blaTEM-1B	ST-744	IncFIC(FII)	IncFIB	IncX3	IncQ1	ColRNAI						aadA5,aph(3')-Ia,strA,strB	catA1-like	tet(B)	QnrS1	mph(A)	sul1,sul2	dfrA17			mdf(A)	cba,cma,gad,iroN,iss,mchF,tsh	IncF[F18:A-:B16]	4885193	386	37741
EC-137	blaCTX-M-55	ST-457	IncFIC(FII)	IncFIB	ColRNAI								aph(3')-Ia									mdf(A)	air,cma,eilA,gad,ireA,iss,lpfA,mchF	IncF[F18:A-:B1]	5015163	388	37348
EC-139	blaCTX-M-55	ST-457	IncFIB	IncFIC(FII)	ColRNAI								aadA1-like	floR-like	tet(A)-like							mdf(A)	air,cma,gad,iss,lpfA,mchF	IncF[F18:A-:B1]	5006982	589	21377

## Sheet: enterobVSspades_berlin
sample_name	Beta-lactam	MLST DTU	plasmid_1	plasmid_2	plasmid_3	plasmid_4	plasmid_5	plasmid_6	plasmid_7	Aminoglycoside	Phenicol	Tetracycline	Quinolone	Macrolide	Sulphonamide	Trimethoprim	Rifampicin	Fluoroquinolone and aminoglycoside	virulence	pMLST summary	genome_size	contigs	n50
EC-1	blaCMY-2	ST-429	IncFIB	IncFIC(FII)	IncB/O/K/Z					aac(3)-VIa-like,aadA1		tet(A)			sul1				gad,iroN,iss,mchF,tsh	IncF[Unknown ST]	5257421	492	34336
EC-12	blaCMY-2	ST-140	IncFIC(FII)	IncHI2	IncFIB	IncHI2A	TrfA	IncB/O/K/Z	Col(MG828)	aac(3)-VIa-like,aadA1		tet(A)			sul1				gad,iha,ireA,iroN,iss,mchF	IncHI2[Unknown ST],IncF[Unknown ST]	5496845	766	21237
EC-123	blaCTX-M-55	ST-457	IncFIC(FII)	IncFIB	ColRNAI					aac(3)-IIa-like,aadA1-like,aph(3')-Ia		tet(A)-like			sul3-like				air,cma,eilA,gad,ireA,iss,lpfA,mchF	IncF[Unknown ST]	5023904	550	27736
EC-124	blaCTX-M-55,blaTEM-1B	ST-457	IncFIB	IncFIC(FII)	ColRNAI					aac(3)-IIa-like,aadA1-like,aph(3')-Ia,strA-like,strB-like	floR-like	tet(A)-like			sul2,sul3-like	dfrA14-like			air,cma,gad,ireA,iss,lpfA,mchF	IncF[Unknown ST]	5066696	666	19439
EC-125	blaSHV-12	ST-4512	IncFIB(pENTAS01)	IncFII	IncI1	IncFII(29)	IncX1	ColRNAI		aadA1,aadA2	cmlA1-like	tet(A)-like			sul3				etpD,gad	IncI1[ST-26],IncF[Unknown ST]	5421327	1051	13181
EC-127	blaCTX-M-55,blaTEM-1B	ST-457	IncFIC(FII)	IncFIB	ColRNAI					aac(3)-IIa-like,aadA1-like,aph(3')-Ia,strA-like,strB-like	floR-like				sul2,sul3-like	dfrA14-like			air,cma,gad,ireA,iss,lpfA,mchF	IncF[Unknown ST]	5031046	569	23206
EC-131	blaCTX-M-65,blaOXA-1,blaTEM-1B	ST-2179	IncFIB	IncI1	IncFIC(FII)					aadA1,aadA2,aadA5-like,strA,strB-like	catB3-like,cmlA1-like	tet(A)	QnrS2	mph(A)	sul1-like,sul2,sul3	dfrA17	ARR-3	aac(6')Ib-cr	cma,gad,iroN,iss,lpfA	IncI1[ST-26],IncF[Unknown ST]	5057366	513	28933
EC-132	blaCTX-M-55	ST-457	IncFIC(FII)	IncFIB	ColRNAI					aadA1-like	floR-like				sul3-like				air,cma,eilA,gad,ireA,iss,lpfA,mchF,mcmA	IncF[Unknown ST]	5016042	440	34397
EC-133	blaSHV-12,blaTEM-1B	ST-744	IncFIC(FII)	IncFIB	IncX3	IncQ1	ColRNAI			aadA5,aph(3')-Ia,strA,strB	catA1-like	tet(B)	QnrS1	mph(A)	sul1,sul2	dfrA17			cba,cma,gad,iroN,iss,mchF,tsh	IncF[Unknown ST]	4885193	386	37741
EC-137	blaCTX-M-55	ST-457	IncFIC(FII)	IncFIB	ColRNAI					aph(3')-Ia									air,cma,eilA,gad,ireA,iss,lpfA,mchF	IncF[Unknown ST]	5015163	388	37348
EC-139	blaCTX-M-55	ST-457	IncFIB	IncFIC(FII)	ColRNAI					aadA1-like	floR-like	tet(A)-like							air,cma,gad,iss,lpfA,mchF	IncF[Unknown ST]	5006982	589	21377
EC-19	blaCMY-2	ST-10	p0111	IncB/O/K/Z						aadA1						dfrA1			gad,iss		5078092	642	19574
EC-3	blaCMY-2	ST-429	IncFIC(FII)	IncFIB	IncB/O/K/Z					aac(3)-VIa-like,aadA1		tet(A)			sul1				gad,iroN,iss,mchF	IncF[Unknown ST]	5215559	722	16676			SPADES_ONLY
EC-6	blaCMY-2	ST-429	IncFIB	IncFIC(FII)	IncB/O/K/Z					aac(3)-VIa-like,aadA1		tet(A)			sul1				gad,iroN,iss,mchF	IncF[Unknown ST]	5244963	376	38389
EC-61	blaCTX-M-55,blaTEM-1B	ST-457	IncFIC(FII)	IncFIB	ColRNAI					aac(3)-IIa-like,aadA1-like,aph(3')-Ia,strA-like,strB-like	floR-like	tet(A)-like			sul2,sul3-like	dfrA14-like			air,cma,gad,iss,lpfA,mchF,mcmA	IncF[Unknown ST]	5003874	650	19808
EC-62	blaSHV-12,blaTEM-1B	ST-744	IncFIC(FII)	IncFIB	IncX3	IncQ1	ColRNAI			aadA5,aph(3')-Ia,strA,strB	catA1-like	tet(B)	QnrS1	mph(A)	sul1,sul2	dfrA17			cba,cma,iroN,iss,mchF,tsh	IncF[Unknown ST]	4873173	686	19867
EC-65	blaSHV-12	ST-117	IncFIC(FII)	IncI1	IncFIB					aadA1,aadA2	cmlA1-like	tet(A)-like			sul3				cma,gad,ireA,iroN,iss,lpfA,mchB,mchC,mchF,pic,tsh	IncI1[ST-95],IncF[Unknown ST]	5080853	389	38895
EC-68	blaCTX-M-55,blaTEM-1B	ST-457	IncFIC(FII)	IncFIB	ColRNAI					aac(3)-IIa-like,aadA1-like,aph(3')-Ia,strA-like,strB-like	floR-like	tet(A)-like			sul2,sul3-like	dfrA14-like			air,eilA,gad,iss,lpfA,mchF,mcmA	IncF[Unknown ST]	5026017	650	18253
EC-69	blaSHV-12,blaTEM-1B	ST-744	IncFIC(FII)	IncFIB	IncX3	IncQ1	ColRNAI			aadA5,aph(3')-Ia,strA,strB	catA1-like	tet(B)	QnrS1	mph(A)	sul1,sul2				cba,cma,gad,iroN,iss,mchF,tsh	IncF[Unknown ST]	4837677	489	27515
EC-7	blaCMY-2,blaTEM-1A	ST-88	IncFIB	IncI1	IncFIC(FII)	ColRNAI	IncA/C2	ColpVC	Col(MG828)	aac(3)-VIa-like,aadA1,aadA2,strA,strB	cmlA1-like,floR-like	tet(A)-like			sul1,sul2,sul3				gad,iroN,iss,lpfA,mchF,tsh	IncI1[ST-26],IncF[Unknown ST]	5275190	363	39312
EC-70	blaSHV-12,blaTEM-1B	ST-744	IncFIC(FII)	IncFIB	IncX3	IncQ1	ColRNAI			aadA5,aph(3')-Ia,strA,strB	catA1-like	tet(B)	QnrS1	mph(A)	sul1,sul2	dfrA17			cba,cma,iroN,iss,mchF,tsh	IncF[Unknown ST]	4900356	261	66153
EC-74	blaSHV-12,blaTEM-1B	ST-744	IncFIC(FII)	IncFIB	IncX3	IncQ1	ColRNAI			aadA5,aph(3')-Ia,strA,strB	catA1-like	tet(B)	QnrS1	mph(A)	sul1,sul2	dfrA17			cba,cma,gad,iroN,iss,mchF,tsh	IncF[Unknown ST]	4932180	421	34540
EC-77	blaCTX-M-55	ST-457	IncFIB	IncFIC(FII)	ColRNAI					aac(3)-IIa-like,aadA1-like,aph(3')-Ia		tet(A)-like			sul3-like				air,cma,gad,ireA,iss,lpfA,mchF	IncF[Unknown ST]	5007759	592	20774
EC-79	blaSHV-12,blaTEM-1B	ST-744	IncFIC(FII)	IncFIB	IncX3	IncQ1	ColRNAI			aadA5,aph(3')-Ia,strA,strB	catA1-like	tet(B)	QnrS1	mph(A)	sul1,sul2	dfrA17			cba,cma,gad,iroN,iss,mchF,tsh	IncF[Unknown ST]	4883736	466	28910
EC-8	blaCMY-2	ST-429	IncFIB	IncFIC(FII)	IncB/O/K/Z					aac(3)-VIa-like,aadA1		tet(A)			sul1				gad,iroN,iss,mchF	IncF[Unknown ST]	5243830	563	27566
EC-80	blaCTX-M-55,blaTEM-1B	ST-457	IncFIB	IncFIC(FII)	ColRNAI					aadA1-like,aph(3')-Ia,strA-like,strB-like	floR-like				sul2,sul3-like	dfrA14-like			air,cma,eilA,gad,iss,lpfA,mchF	IncF[Unknown ST]	5041348	495	25112
EC-81	blaCTX-M-55,blaTEM-1B	ST-457	IncFIB	IncFIC(FII)	ColRNAI					aac(3)-IIa-like,aph(3')-Ia,strA-like,strB-like		tet(A)-like			sul2	dfrA14-like			air,cma,gad,iss,lpfA,mchF,mcmA	IncF[Unknown ST]	5027917	586	21799
EC-82	blaSHV-12,blaTEM-1B	ST-744	IncFIC(FII)	IncFIB	IncX3	IncQ1	ColRNAI			aadA5,aph(3')-Ia,strA,strB	catA1-like	tet(B)	QnrS1	mph(A)	sul1,sul2	dfrA17			cba,cma,gad,iroN,iss,mchF,tsh	IncF[Unknown ST]	4903029	582	26272
EC-83	blaCTX-M-55	ST-457	IncFIC(FII)	IncFIB	ColRNAI					aadA1-like	floR-like	tet(A)-like							air,cma,eilA,gad,ireA,iss,lpfA,mchF	IncF[Unknown ST]	5030657	447	33430
EC-84	blaSHV-12,blaTEM-1B	ST-744	IncFIC(FII)	IncI1	IncFIB	IncX3	IncQ1	ColRNAI		aadA5,aph(3')-Ia,strA,strB	catA1-like	tet(B)	QnrS1	mph(A)	sul1,sul2	dfrA1,dfrA17			cba,cma,gad,iroN,iss,mchF,tsh	IncF[Unknown ST],IncI1[ST-3]	4997653	561	28342
EC-90	blaCMY-2	ST-429	IncFIB	IncFIC(FII)	IncB/O/K/Z					aac(3)-VIa-like,aadA1		tet(A)			sul1				gad,iroN,iss,mchF,tsh	IncF[Unknown ST]	5261995	652	25825
EC-99	blaCMY-2	ST-10	p0111	IncB/O/K/Z						aadA1						dfrA1			iss		5099429	700	19087
sample_name	Beta-lactam	MLST DTU	plasmid_1	plasmid_2	plasmid_3	plasmid_4	plasmid_5	plasmid_6	plasmid_7	Aminoglycoside	Phenicol	Tetracycline	Quinolone	Macrolide	Sulphonamide	Trimethoprim	Rifampicin	Fluoroquinolone and aminoglycoside	Virulence	pMLST summary	genome_size	contigs	n50
EC-1	blaCMY-2	ST-429	IncFIC(FII)	IncFIB	IncB/O/K/Z					aac(3)-VIa-like,aadA1		tet(A)			sul1				gad,iroN,iss,mchF	IncF[Unknown ST]	5227952	235	78363
EC-12	blaCMY-2	ST-140	IncHI2A	IncHI2	IncFIC(FII)	IncFIB	TrfA	IncB/O/K/Z	Col(MG828)	aac(3)-VIa-like,aadA1		tet(A)			sul1				gad,iha,ireA,iroN,iss,mchF	IncHI2[Unknown ST],IncF[Unknown ST]	5475675	355	49499
EC-123	blaCTX-M-55	ST-457	IncFIC(FII)	IncFIB	ColRNAI					aac(3)-IIa-like,aadA1-like,aph(3')-Ia		tet(A)-like			sul3-like				air,cma,eilA,gad,ireA,iss,lpfA,mchF	IncF[Unknown ST]	5026685	262	49000
EC-124	blaCTX-M-55,blaTEM-1B	ST-457	IncFIC(FII)	IncFIB	ColRNAI					aac(3)-IIa-like,aadA1-like,aph(3')-Ia,strA-like,strB-like	floR-like	tet(A)-like			sul2,sul3-like	dfrA14-like			air,cma,eilA,gad,ireA,iss,lpfA,mchF,mcmA	IncF[Unknown ST]	5034597	294	42123
EC-125	blaSHV-12	ST-4512	IncFIB(pENTAS01)	IncFII	IncI1	IncFII(29)	IncX1	ColRNAI		aadA1,aadA2	cmlA1-like	tet(A)-like			sul3				etpD,gad	IncI1[ST-26],IncF[Unknown ST]	5403197	576	27441
EC-127	blaCTX-M-55,blaTEM-1B	ST-457	IncFIC(FII)	IncFIB	ColRNAI					aac(3)-IIa-like,aadA1-like,aph(3')-Ia,strA-like,strB-like	floR-like				sul2,sul3-like	dfrA14-like			air,cma,gad,ireA,iss,lpfA,mchF	IncF[Unknown ST]	5020998	249	49432
EC-131	blaCTX-M-65,blaOXA-1,blaTEM-1B	ST-2179	IncFIC(FII)	IncI1	IncFIB					aadA1,aadA2,aadA5-like,strA,strB-like	catB3-like,cmlA1-like	tet(A)	QnrS2	mph(A)	sul1-like,sul2,sul3	dfrA17	ARR-3	aac(6')Ib-cr	cma,gad,iroN,iss,lpfA	IncI1[ST-26],IncF[Unknown ST]	5037796	232	65969
EC-132	blaCTX-M-55	ST-457	IncFIC(FII)	IncFIB	ColRNAI					aadA1-like	floR-like				sul3-like				air,cma,eilA,gad,ireA,iss,lpfA,mchF,mcmA	IncF[Unknown ST]	5018526	192	67535
EC-133	blaSHV-12,blaTEM-1B	ST-744	IncFIC(FII)	IncFIB	IncX3	IncQ1	ColRNAI			aadA5,strA,strB	catA1-like	tet(B)	QnrS1	mph(A)	sul1,sul2	dfrA17			cba,cma,gad,iroN,iss,mchF,tsh	IncF[Unknown ST]	4850312	192	66247
EC-137	blaCTX-M-55	ST-457	IncFIC(FII)	IncFIB	ColRNAI					aph(3')-Ia									air,cma,eilA,gad,ireA,iss,lpfA,mchF,mcmA	IncF[Unknown ST]	4991152	183	64054
EC-139	blaCTX-M-55	ST-457	IncFIC(FII)	IncFIB	ColRNAI					aadA1-like	floR-like	tet(A)-like							air,cma,eilA,gad,ireA,iss,lpfA,mchF	IncF[Unknown ST]	5002326	305	38854
EC-19	blaCMY-2	ST-10	p0111	IncB/O/K/Z						aadA1						dfrA1			gad,iss		5114218	551	17696			ENTEROBASE
EC-3	blaCMY-2	ST-429	IncFIB	IncFIC(FII)	IncB/O/K/Z					aac(3)-VIa-like,aadA1		tet(A)			sul1				gad,iroN,iss,mchF,tsh	IncF[Unknown ST]	5216762	345	38531
EC-6	blaCMY-2	ST-429	IncFIC(FII)	IncFIB	IncB/O/K/Z					aac(3)-VIa-like,aadA1		tet(A)			sul1				gad,iroN,iss,mchF	IncF[Unknown ST]	5231325	180	94211
EC-61	blaCTX-M-55,blaTEM-1B	ST-457	IncFIC(FII)	IncFIB	ColRNAI					aac(3)-IIa-like,aadA1-like,aph(3')-Ia,strA-like,strB-like	floR-like	tet(A)-like			sul2,sul3-like	dfrA14-like			air,cma,eilA,gad,ireA,iss,lpfA,mchF,mcmA	IncF[Unknown ST]	5017124	258	49109
EC-62	blaSHV-12,blaTEM-1B	ST-744	IncFIC(FII)	IncFIB	IncX3	IncQ1	ColRNAI			aadA5,aph(3')-Ia,strA,strB	catA1-like	tet(B)	QnrS1	mph(A)	sul1,sul2	dfrA17			cba,cma,gad,iroN,iss,mchF,tsh	IncF[Unknown ST]	4851351	310	38528
EC-65	blaSHV-12	ST-117	IncFIC(FII)	IncI1	IncFIB					aadA1,aadA2	cmlA1-like	tet(A)-like			sul3				cma,gad,ireA,iroN,iss,lpfA,mchB,mchC,mchF,pic,vat	IncI1[ST-95],IncF[Unknown ST]	5088633	192	73010
EC-68	blaCTX-M-55,blaTEM-1B	ST-457	IncFIC(FII)	IncFIB	ColRNAI					aac(3)-IIa-like,aadA1-like,aph(3')-Ia,strA-like,strB-like	floR-like	tet(A)-like			sul2,sul3-like	dfrA14-like			air,cma,eilA,gad,ireA,iss,lpfA,mchF,mcmA	IncF[Unknown ST]	5022281	317	38540
EC-69	blaSHV-12,blaTEM-1B	ST-744	IncFIC(FII)	IncFIB	IncX3	IncQ1	ColRNAI			aadA5,aph(3')-Ia,strA,strB	catA1-like	tet(B)	QnrS1	mph(A)	sul1,sul2	dfrA17			cba,cma,gad,iroN,iss,mchF,tsh	IncF[Unknown ST]	4897185	343	41823
EC-7	blaCMY-2,blaTEM-1A	ST-88	IncFIC(FII)	IncI1	IncFIB	ColRNAI	IncA/C2	ColpVC	Col(MG828)	aac(3)-VIa-like,aadA1,aadA2,strA,strB	cmlA1-like,floR-like	tet(A)-like			sul1,sul2,sul3				gad,iroN,iss,lpfA,mchF,tsh	IncI1[ST-26],IncF[Unknown ST]	5225108	148	114686
EC-70	blaSHV-12,blaTEM-1B	ST-744	IncFIC(FII)	IncFIB	IncX3	IncQ1	ColRNAI			aadA5,aph(3')-Ia,strA,strB	catA1-like	tet(B)	QnrS1	mph(A)	sul1,sul2	dfrA17			cba,cma,gad,iroN,iss,mchF,tsh	IncF[Unknown ST]	4881434	145	119275
EC-74	blaSHV-12,blaTEM-1B	ST-744	IncFIC(FII)	IncFIB	IncX3	IncQ1	ColRNAI			aadA5,aph(3')-Ia,strA,strB	catA1-like	tet(B)	QnrS1	mph(A)	sul1,sul2	dfrA17			cba,cma,gad,iroN,iss,mchF,tsh	IncF[Unknown ST]	4916794	252	58517
EC-77	blaCTX-M-55	ST-457	IncFIC(FII)	IncFIB	ColRNAI					aac(3)-IIa-like,aadA1-like,aph(3')-Ia		tet(A)-like			sul3-like				air,cma,gad,ireA,iss,lpfA,mchF	IncF[Unknown ST]	5016892	274	41995
EC-79	blaSHV-12,blaTEM-1B	ST-744	IncFIC(FII)	IncFIB	IncX3	IncQ1	ColRNAI			aadA5,aph(3')-Ia,strA,strB	catA1-like	tet(B)	QnrS1	mph(A)	sul1,sul2	dfrA17			cba,cma,gad,iroN,iss,mchF,tsh	IncF[Unknown ST]	4906720	230	63548
EC-8	blaCMY-2	ST-429	IncFIB	IncFIC(FII)	IncB/O/K/Z					aac(3)-VIa-like,aadA1		tet(A)			sul1				iroN,iss,mchF,tsh	IncF[Unknown ST]	5234325	259	55952
EC-80	blaCTX-M-55,blaTEM-1B	ST-457	IncFIC(FII)	IncFIB	ColRNAI					aadA1-like,aph(3')-Ia,strA-like,strB-like	floR-like				sul2,sul3-like	dfrA14-like			air,cma,eilA,gad,ireA,iss,lpfA,mchF	IncF[Unknown ST]	5034584	204	66484
EC-81	blaCTX-M-55,blaTEM-1B	ST-457	IncFIB	IncFIC(FII)	ColRNAI					aac(3)-IIa-like,aph(3')-Ia,strA-like,strB-like		tet(A)-like			sul2	dfrA14-like			air,cma,eilA,gad,iss,lpfA,mchF,mcmA	IncF[Unknown ST]	5016876	266	48103
EC-82	blaSHV-12,blaTEM-1B	ST-744	IncFIC(FII)	IncFIB	IncX3	IncQ1	ColRNAI			aadA5,aph(3')-Ia,strA,strB	catA1-like	tet(B)	QnrS1	mph(A)	sul1,sul2	dfrA17			cba,cma,gad,iroN,iss,mchF,tsh	IncF[Unknown ST]	4874730	268	48945
EC-83	blaCTX-M-55	ST-457	IncFIB	IncFIC(FII)	ColRNAI					aadA1-like	floR-like	tet(A)-like							air,cma,eilA,gad,ireA,iss,lpfA,mchF	IncF[Unknown ST]	5034096	210	63656
EC-84	blaSHV-12,blaTEM-1B	ST-744	IncFIC(FII)	IncI1	IncFIB	IncX3	IncQ1	ColRNAI		aadA5,aph(3')-Ia,strA,strB	catA1-like	tet(B)	QnrS1	mph(A)	sul1,sul2	dfrA17			cba,cma,gad,iroN,iss,mchF,tsh	IncF[Unknown ST],IncI1[ST-3]	4964467	246	63783
EC-90	blaCMY-2	ST-429	IncFIC(FII)	IncFIB	IncB/O/K/Z					aac(3)-VIa-like,aadA1		tet(A)			sul1				gad,iroN,iss,mchF	IncF[Unknown ST]	5230201	279	50125
EC-99	blaCMY-2	ST-10	p0111	IncB/O/K/Z						aadA1						dfrA1			gad,iss		5090133	337	49510

## Sheet: enterobVSspades_Padova
sample_name	Beta-lactam	MLST	plasmid_1	plasmid_2	plasmid_3	plasmid_4	plasmid_5	plasmid_6	plasmid_7	plasmid_8	plasmid_9	plasmid_10	Aminoglycoside	Phenicol	Tetracycline	Quinolone	Macrolide	Sulphonamide	Trimethoprim	Rifampicin	Fluoroquinolone and aminoglycoside	virulence	pMLST summary	genome_size	contigs	n50
EC-10	blaCTX-M-55,blaTEM-1B	ST-457	IncFIC(FII)	IncFIB(AP001918)	p0111	Col(MG828)							aac(3)-IIa-like,aadA1-like,aph(3')-Ia,strA-like,strB-like	floR-like	tet(A)-like			sul2,sul3-like	dfrA14-like			air,cma,eilA,gad,iha,iss,lpfA,mchB,mchC,mchF	IncF[Unknown ST]	5610284	5167	44814
EC-101	blaCTX-M-1,blaTEM-1B	ST-155	IncI1	IncFIB(AP001918)	Col(MG828)	p0111	IncQ1	ColpVC	ColRNAI				aadA5,aph(3')-Ia,strA,strB	catA1-like	tet(A),tet(B)			sul2-like	dfrA17			gad,iroN,iss,lpfA,mchF	IncF[Unknown ST],IncI1[ST-3]	5170744	1915	109231
EC-102	blaCTX-M-1,blaTEM-1B	ST-23	IncFIB(AP001918)	IncI1	IncFIC(FII)	IncFII(pCoo)	ColRNAI	ColpVC	Col(MG828)				aadA1-like		tet(A)			sul2,sul3				gad,iroN,iss,lpfA,mchF,tsh	IncI1[ST-3],IncF[Unknown ST]	5160804	1096	113564
EC-104	blaCTX-M-55,blaTEM-1B	ST-457	IncFIC(FII)	IncFIB(AP001918)	p0111	ColRNAI	ColpVC	Col(MG828)					aac(3)-IIa-like,aph(3')-Ia,strA-like,strB-like					sul2	dfrA14-like			air,cma,eilA,gad,iha,iss,lpfA,mchB,mchC,mchF	IncF[Unknown ST]	5679175	6174	36798
EC-105	blaCTX-M-1	ST-115	IncI1	Col156	Col(MG828)	ColRNAI	IncB/O/K/Z						aadA5		tet(A)-like			sul2	dfrA17			air,astA,celb,cma,eilA,gad,iha,iss	IncI1[ST-295]	5962234	3311	95053
EC-108	blaCTX-M-1	ST-117	IncFII	IncI1	IncFIB(AP001918)	p0111	Col(MG828)								tet(A)			sul2				iha,ireA,iroN,iss,lpfA,mchF,pic,vat	IncF[Unknown ST],IncI1[ST-3]	6185293	10210	77861
EC-109	blaCMY-2	ST-355	IncFIC(FII)	IncFIB(AP001918)	Col(MG828)	IncA/C2	ColRNAI						aac(3)-VIa-like,aadA1,strA,strB	floR-like	tet(A)-like			sul2				cba,cma,gad,iss,vat	IncF[Unknown ST]	5382046	2355	80834
EC-11	blaCMY-2	ST-140	IncHI2A	IncFIC(FII)	IncHI2	IncFIB(AP001918)	TrfA	Col(MG828)	ColpVC	IncB/O/K/Z			aac(3)-VIa-like,aadA1		tet(A)			sul1				iha,ireA,iroN,iss,mchF,tsh	IncF[Unknown ST],IncHI2[Unknown ST]	7187895	18465	83618
EC-111	blaCMY-2,blaTEM-1B	ST-155	IncI1	IncFII(pHN7A8)	p0111	Col(MG828)	ColRNAI	IncB/O/K/Z					aac(3)-VIa-like,aadA1		tet(A)-like			sul1				astA,cma,gad,iha,lpfA	IncI1[ST-36],IncF[F-:A-:B1*]	6674965	14709	43998
EC-112	blaCTX-M-55,blaTEM-1B	ST-457	IncFIB(AP001918)	IncFIC(FII)	ColRNAI								aac(3)-IIa-like,aadA1-like,aph(3')-Ia,strA-like,strB-like	floR-like	tet(A)-like			sul2	dfrA14-like			air,cma,eilA,gad,ireA,iss,lpfA,mchF,mcmA	IncF[Unknown ST]	5157385	874	124530
EC-113	blaLEN12-like,blaSHV-5-like	ST-155	IncFIC(FII)	IncI1	IncFIB(AP001918)	ColRNAI							aadA1-like,aadA2	cmlA1-like	tet(A)-like			sul3-like				cba,cma,gad,iroN,iss,lpfA,mchF,tsh	IncI1[ST-26],IncF[Unknown ST]	6197242	11193	113067
EC-115	blaCTX-M-1	ST-3107	IncHI2	IncFIC(FII)	IncHI2A	IncFII	IncI1	IncFIB(AP001918)	Col(MGD2)	TrfA	ColRNAI		aac(3)-IId-like		tet(A)			sul2	dfrA14-like,dfrA17			astA,cba,cma,gad	IncI1[ST-80],IncF[Unknown ST],IncHI2[Unknown ST]	5488428	3693	136051
EC-117	blaSHV-12	ST-746	IncFII	IncFIB(AP001918)	IncX3	Col(MG828)								cml-like		QnrA1,QnrS1		sul1,sul1-like	dfrA5				IncF[Unknown ST]	5871046	11068	43961
EC-119	blaCMY-2	ST-38	IncFII	IncI1	IncFIB(AP001918)	ColRNAI	p0111	Col(MG828)	Col156	IncB/O/K/Z			aac(3)-VIa-like,aadA1,aph(3')-Ic-like,strA,strB		tet(B)			sul1,sul2-like				air,astA,cma,eilA,gad,iha	IncF[Unknown ST],IncI1[Unknown ST]	7292416	15867	42516
EC-128	blaCTX-M-2,blaTEM-1B	ST-4980	IncHI2A	IncHI2	IncFIB(AP001918)	TrfA	IncQ1	ColpVC	ColRNAI				aadA1,strA,strB		tet(A)			sul1-like,sul2	dfrA1			astA,gad,iss	IncF[Unknown ST],IncHI2[ST-4]	6272923	14464	50451
EC-13	blaCMY-2	ST-1163	IncFII	IncFIB(AP001918)	IncB/O/K/Z								aac(3)-VIa-like,aadA1					sul1				gad,iroN,iss,lpfA,mchF	IncF[Unknown ST]	5296181	3619	166771
EC-14	blaCTX-M-1	ST-117	IncFII	IncI1	IncFIB(AP001918)	ColRNAI	Col(MG828)								tet(A)			sul2				astA,gad,iha,ireA,iroN,iss,lpfA,mchF,pic,vat	IncF[Unknown ST],IncI1[ST-3]	5353916	738	131214
EC-142	blaCTX-M-65,blaOXA-1	Unknown ST	IncFIC(FII)	IncI1	IncFIB(AP001918)	ColpVC							aadA1,aadA2,aadA5,strA,strB-like	catB3-like,cmlA1-like		QnrS2	mph(A)	sul1,sul2,sul3	dfrA17	ARR-3	aac(6')Ib-cr	cma,iroN,iss,lpfA	IncI1[ST-26],IncF[Unknown ST]	5414934	4500	48159
EC-145	blaCMY-2	ST-371	IncFIB(AP001918)	IncFII(29)	IncFIC(FII)	IncB/O/K/Z							aac(3)-VIa-like,aadA1		tet(A)			sul1				air,cma,eilA,gad,ireA,iroN,iss,tsh	IncF[Unknown ST]	5832727	5693	55580
EC-146	blaCMY-2	ST-429	IncFII(pSE11)	IncFIB(AP001918)	IncFII(29)	IncB/O/K/Z	ColRNAI	Col(MG828)					aac(3)-VIa-like,aadA1					sul1				iroN,iss,mchF	IncF[Unknown ST]	5981411	6975	66733
EC-16	blaCTX-M-1	ST-117	IncFII	IncI1	IncFIB(AP001918)	p0111									tet(A)			sul2				gad,iha,ireA,iroN,iss,lpfA,mchF,pic,vat	IncI1[ST-3],IncF[Unknown ST]	6141285	9275	97835
EC-17	blaCTX-M-55,blaTEM-1B	ST-457	IncFIC(FII)	IncFIB(AP001918)	p0111								aac(3)-IIa-like,aadA1-like,aph(3')-Ia,strA-like,strB-like	floR-like	tet(A)-like			sul2,sul3-like	dfrA14-like			air,cma,eilA,gad,iha,iss,lpfA,mchB,mchC,mchF	IncF[Unknown ST]	5729513	5675	57717
EC-18	blaCTX-M-55,blaTEM-1B	ST-457	IncFIB(AP001918)	IncFIC(FII)	p0111	Col(MG828)							aac(3)-IIa-like,aadA1-like,aph(3')-Ia,strA-like,strB-like	floR-like	tet(A)-like			sul2,sul3-like	dfrA14-like			air,cma,eilA,gad,iha,iss,lpfA,mchB,mchC,mchF	IncF[Unknown ST]	6036176	10295	26216
EC-2	blaCMY-2	ST-371	IncFIB(AP001918)	IncFIC(FII)	IncB/O/K/Z	Col(MG828)	Col156	ColRNAI					aac(3)-VIa-like,aadA1		tet(A)			sul1				air,cma,eilA,gad,ireA,iroN,iss,tsh	IncF[Unknown ST]	5502628	1462	76743
EC-21	blaCTX-M-1,blaTEM-1B	ST-453	IncFII	IncI1	IncFIB(AP001918)	IncFIA	Col(MG828)	p0111	IncB/O/K/Z	ColpVC	ColRNAI		strA,strB-like		tet(A)			sul2	dfrA14-like			cma,gad,iroN,iss,lpfA,mchF	IncF[F-:A6*:B-],IncI1[ST-3]	6096226	7860	68051
EC-22	blaCTX-M-1,blaTEM-1B	ST-155	IncI1	IncFIB(AP001918)	p0111	IncQ1	ColRNAI	Col(MG828)					aadA5,aph(3')-Ia,strA,strB	catA1-like	tet(A),tet(B)			sul2-like	dfrA17			gad,iroN,iss,lpfA,mchF	IncI1[ST-3],IncF[Unknown ST]	5374786	4280	157502
EC-23	blaCTX-M-55,blaTEM-1B	ST-457	IncFIC(FII)	IncFIB(AP001918)	p0111	Col(MG828)							aac(3)-IIa-like,aadA1-like,aph(3')-Ia,strA-like,strB-like	floR-like	tet(A)-like			sul2,sul3-like	dfrA14-like			air,cma,eilA,gad,iha,iss,lpfA,mchB,mchC,mchF	IncF[Unknown ST]	5355699	2205	86527
EC-26	blaCMY-2,blaTEM-1B	ST-10	IncFII	IncI1	IncFIB(AP001918)	ColRNAI	Col(MG828)	Col156	p0111	Col8282	ColpVC	IncB/O/K/Z	aac(3)-VIa-like,aadA1		tet(A)			sul1				astA,cba,celb,cma,gad,iha,iss	IncF[Unknown ST],IncI1[Unknown ST]	6303134	8796	83443
EC-27	blaCTX-M-1,blaTEM-1B	ST-753	IncFII(pRSB107)	IncI1	IncFIB(AP001918)	IncX1	p0111	ColpVC	Col(MG828)						tet(A)	QnrS1		sul2				cma,eilA,gad,iroN,iss	IncI1[ST-3],IncF[F-:A-:B12*]	5610587	3499	148511
EC-28	blaCTX-M-1	ST-115	IncI1	IncB/O/K/Z	ColRNAI	Col156	Col(MG828)						aadA5		tet(A)-like			sul2	dfrA17			air,astA,cma,eilA,gad,iha,iss	IncI1[Unknown ST]	6404908	8758	85746		SPADES_ONLY
EC-31	blaCMY-2	ST-155	IncFII(pHN7A8)	IncB/O/K/Z	p0111	ColRNAI	Col(MG828)						aac(3)-VIa-like,aadA1		tet(A)-like			sul1				astA,cma,gad,iha,lpfA	IncF[F-:A-:B1*]	5509052	1733	79517
EC-32	blaSHV-12,blaTEM-1B	ST-1303	IncHI1B(CIT)	IncI1	IncFII(pCoo)	p0111	ColRNAI	Col156	Col(MG828)						tet(A)	QnrB19						gad	IncI1[ST-3],IncHI1[Unknown ST],IncF[Unknown ST]	5024657	1547	68792
EC-33	blaTEM-52B	ST-695	IncX1	p0111	Col(MG828)	ColRNAI																		5597999	11789	47595
EC-34	blaTEM-52B	ST-388	IncFIB(AP001918)	IncFIA	IncFIC(FII)	IncX1	ColRNAI									QnrB19						astA,gad,lpfA	IncF[Unknown ST]	5705366	8857	76765
EC-35	blaCMY-2,blaTEM-1B	ST-155	IncI1	IncFII(pHN7A8)	p0111	Col(MG828)	ColRNAI	IncB/O/K/Z					aac(3)-VIa-like,aadA1		tet(A)-like			sul1				astA,cma,gad,iha,lpfA	IncI1[ST-36],IncF[F-:A-:B1*]	5952930	5835	59307
EC-37	blaCMY-2,blaTEM-1B	ST-155	IncI1	IncFII(pHN7A8)	p0111	ColRNAI	IncB/O/K/Z						aac(3)-VIa-like,aadA1		tet(A)-like			sul1				astA,cma,gad,iha,lpfA	IncF[F-:A-:B1*],IncI1[ST-36]	6574260	13199	49930
EC-38	blaCTX-M-55,blaTEM-1B	ST-457	IncFIC(FII)	IncFIB(AP001918)	ColRNAI	Col(MG828)							aac(3)-IIa-like,aadA1-like,aph(3')-Ia,strA-like,strB-like	floR-like	tet(A)-like			sul2,sul3-like	dfrA14-like			air,cma,eilA,gad,ireA,iss,lpfA,mchF,mcmA	IncF[Unknown ST]	6623532	17806	75840
EC-4	blaCMY-2	ST-429	IncFIB(pB171)	IncFIC(FII)	Col(MG828)	IncB/O/K/Z							aac(3)-VIa-like,aadA1		tet(A)			sul1				iss,mchF,tsh	IncF[Unknown ST]	6413569	14074	34174
EC-40	blaSHV-12	ST-155	IncFIC(FII)	IncI1	IncFIB(AP001918)	Col8282	ColRNAI	Col(MG828)					aadA1,aadA2	cmlA1-like	tet(A)-like			sul3				cba,cma,gad,iroN,iss,lpfA,mchF,tsh	IncI1[ST-26],IncF[Unknown ST]	5313374	610	157130
EC-41	blaCTX-M-55,blaTEM-1B	ST-457	IncFIB(AP001918)	IncFIC(FII)	ColRNAI								aac(3)-IIa-like,aadA1-like,aph(3')-Ia,strA-like,strB-like	floR-like	tet(A)-like			sul2,sul3-like	dfrA14-like			air,cma,eilA,gad,ireA,iss,lpfA,mchF,mcmA	IncF[Unknown ST]	5172225	1508	85149
EC-42	blaCTX-M-55,blaTEM-1B	ST-457	IncFIC(FII)	IncFIB(AP001918)	ColRNAI								aac(3)-IIa-like,aadA1-like,aph(3')-Ia,strA-like,strB-like	floR-like	tet(A)-like			sul2,sul3-like	dfrA14-like			air,cma,eilA,gad,ireA,iss,lpfA,mchF,mcmA	IncF[Unknown ST]	5113359	763	125286
EC-43	blaSHV-12	ST-1629	IncHI1B(CIT)	IncFII	IncFIB(AP001918)	IncY	IncX3								tet(A)	QnrS1		sul1				air,cma,eilA,gad,iroN,iss,mchF	IncHI1[Unknown ST],IncF[Unknown ST]	5377703	4397	153431
EC-44	blaCMY-2,blaTEM-1B	ST-46	IncFII	IncFIB(AP001918)	IncB/O/K/Z	Col(MG828)							aac(3)-VIa-like,aadA1-like		tet(A)			sul1	dfrA1			cma,gad	IncF[Unknown ST]	5185913	3980	46785
EC-45	blaSHV-12	ST-1629	IncHI1B(CIT)	IncFII	IncFIB(AP001918)	IncY	IncX3	Col(MG828)	ColRNAI						tet(A)	QnrS1		sul1				air,cma,eilA,gad,iroN,iss	IncF[Unknown ST],IncHI1[Unknown ST]	5176815	1516	130065
EC-46	blaCMY-2	ST-2485	IncFIB(S)	IncFIC(FII)	IncB/O/K/Z								aac(3)-VIa-like,aadA24-like		tet(A)-like			sul1-like				cba,cma,eilA,gad,iha,iroN,iss,mchB,mchC,mchF,tsh	IncF[Unknown ST]	6944193	18453	19916
EC-47	blaCMY-2	ST-2485	IncFII	IncFIB(AP001918)	IncB/O/K/Z								aac(3)-VIa-like,aadA1					sul1				air,cba,cma,eilA,gad,iha,iroN,iss,mchB,mchC,mchF,tsh	IncF[Unknown ST]	6406974	12088	39829
EC-48	blaCMY-2	Unknown ST	IncFIC(FII)	IncFIB(AP001918)	IncB/O/K/Z	Col(MG828)	IncA/C2	ColRNAI					aac(3)-VIa-like,aadA1,strA,strB	floR-like	tet(A)-like			sul1,sul2				astA,cba,cma,gad,iss,vat	IncF[Unknown ST]	6238082	10958	64388
EC-49	blaSHV-2	ST-69	IncFII	Col(MG828)	p0111	IncB/O/K/Z	ColRNAI						aadA1,aadA2-like	cmlA1-like	tet(A)-like			sul3				air,astA,cma,eilA,gad,iha,iss,lpfA	IncF[Unknown ST]	7899675	24334	62770
EC-51	blaCMY-2,blaTEM-1B	ST-155	IncI1	IncFII(pHN7A8)	p0111	Col(MG828)	ColRNAI	ColpVC	IncB/O/K/Z				aac(3)-VIa-like,aadA1		tet(A)-like			sul1				astA,cma,gad,iha,lpfA	IncF[F-:A-:B1*],IncI1[ST-36]	7081614	19055	38155
EC-53	blaCTX-M-55,blaTEM-1B	ST-457	IncFIB(AP001918)	IncFIC(FII)	Col156	ColRNAI							aac(3)-IIa-like,aadA1-like,aph(3')-Ia,strA-like,strB-like	floR-like	tet(A)-like			sul2,sul3-like	dfrA14-like			air,cma,eilA,gad,ireA,iss,lpfA,mchF,mcmA	IncF[Unknown ST]	5112817	763	117004
EC-54	blaSHV-12	ST-155	IncFIC(FII)	IncI1	IncFIB(AP001918)	ColRNAI	Col(MG828)						aadA1,aadA2	cmlA1-like	tet(A)-like			sul3				cba,cma,gad,iroN,iss,lpfA,mchF,tsh	IncF[Unknown ST],IncI1[ST-26]	5303100	589	124217
EC-55	blaSHV-12	ST-1629	IncHI1B(CIT)	IncFII	IncFIB(AP001918)	IncY	IncX3	ColpVC							tet(A)	QnrS1		sul1				air,cma,eilA,gad,iroN,iss,mchF	IncF[Unknown ST],IncHI1[Unknown ST]	6317496	15580	62042
EC-56	blaCTX-M-1	ST-38	IncFIB(AP001918)	IncFIC(FII)	IncI2	p0111	IncQ1						aadA1,strA,strB		tet(A)		mph(B)	sul1,sul2	dfrA1			air,astA,eilA,gad,iss	IncF[Unknown ST]	6796294	16478	64093
EC-57	blaCTX-M-1	ST-38	IncFIB(AP001918)	IncFIC(FII)	IncI2	p0111	IncQ1						aadA1,strA,strB		tet(A)		mph(B)	sul1,sul2	dfrA1			air,astA,eilA,gad,iss	IncF[Unknown ST]	6820014	17136	52869
EC-58	blaCMY-2	ST-38	IncFII	IncI1	IncFIB(AP001918)	IncFII(29)	p0111	Col156	ColpVC	IncB/O/K/Z			aph(3')-Ic-like,strA,strB		tet(B)			sul2-like				air,astA,cma,eilA,gad,iha,iroN,iss	IncI1[Unknown ST],IncF[Unknown ST]	6873183	11050	43100
EC-59	blaCMY-2	ST-373	Col(MG828)	ColRNAI	IncB/O/K/Z																	astA,cma,gad,iha,iss		5669362	5756	73610
EC-60	blaCMY-2	ST-429	IncFIB(AP001918)	IncFIC(FII)	IncB/O/K/Z	ColRNAI							aac(3)-VIa-like,aadA1		tet(A)			sul1				iroN,iss,mchF,tsh	IncF[Unknown ST]	6005315	8876	89095
EC-66	blaCTX-M-65,blaOXA-1	ST-2179	IncFIC(FII)	IncI1	IncFIB(AP001918)	Col(MG828)							aadA1,aadA2,aadA5,strA,strB-like	catB3-like,cmlA1-like	tet(A)	QnrS2	mph(A)	sul1,sul2,sul3	dfrA17	ARR-3	aac(6')Ib-cr	cma,iroN,iss,lpfA	IncI1[ST-26],IncF[Unknown ST]	5153990	1381	95822
EC-73	blaCTX-M-65,blaOXA-1	ST-2179	IncFIC(FII)	IncI1	IncFIB(AP001918)	Col(MG828)							aadA1,aadA2	catB3-like,cmlA1-like		QnrS2		sul3		ARR-3	aac(6')Ib-cr	cma,gad,iroN,iss,lpfA	IncI1[ST-26],IncF[Unknown ST]	5174093	1806	65270
EC-78	blaCTX-M-2,blaTEM-1B	ST-4980	IncHI2A	IncHI2	IncFIB(AP001918)	TrfA	IncQ1	ColRNAI					aadA1,strA,strB		tet(A)			sul1,sul2	dfrA1			astA,gad,iss	IncHI2[ST-4],IncF[Unknown ST]	5698405	7988	63001
EC-86	blaCTX-M-55	ST-457	IncFIC(FII)	IncFIB(AP001918)	ColRNAI	ColpVC	Col(MG828)						aac(3)-IIa-like,aph(3')-Ia		tet(A)-like							air,cma,eilA,gad,iha,ireA,iss,lpfA,mchB,mchC,mchF,mcmA	IncF[Unknown ST]	5138098	1040	151126
EC-89	blaCTX-M-55	ST-457	IncFIB(AP001918)	IncFIC(FII)	ColRNAI	ColpVC	Col(MG828)						aac(3)-IIa-like,aph(3')-Ia		tet(A)-like							air,cma,eilA,gad,iha,ireA,iss,lpfA,mchB,mchC,mchF,mcmA	IncF[Unknown ST]	5504235	5084	125498
EC-91	blaCTX-M-15,blaTEM-1B	ST-69	IncY	Col(MG828)									strA,strB		tet(A)	QnrS1		sul2				air,eilA,gad,iss,lpfA		5783548	8787	50280
EC-92	blaCTX-M-1,blaTEM-1B	ST-453	IncFIA	IncI1	IncFIB(AP001918)	IncFII	p0111	Col(MG828)	ColRNAI	IncB/O/K/Z			strA,strB-like		tet(A)			sul2	dfrA14-like			cma,gad,iroN,iss,lpfA,mchF	IncI1[ST-3],IncF[F-:A6*:B-]	6244956	9754	76276
EC-93	blaCTX-M-1,blaTEM-1B	ST-2485	IncFIC(FII)	IncFIA	IncI1	IncFIB(AP001918)	Col(MG828)								tet(A)			sul2				air,eilA,gad,iroN,iss,mchF,tsh	IncF[Unknown ST],IncI1[Unknown ST]	5504113	5432	46331
EC-94	blaCTX-M-1	ST-4937	IncFII	IncFIB(AP001918)	Col8282	ColRNAI	ColpVC	Col(MG828)					aadA1,strA,strB	catA1-like	tet(A)		mph(A)	sul1	dfrA1			astA,gad,iha,iss	IncF[Unknown ST]	5698538	2814	66621
EC-96	blaCTX-M-55,blaTEM-1B	ST-457	IncFIC(FII)	IncFIB(AP001918)	p0111	ColRNAI	ColpVC	Col(MG828)					aac(3)-IIa-like,aadA1-like,aph(3')-Ia,strA-like,strB-like	floR-like	tet(A)-like			sul2,sul3-like	dfrA14-like			air,cma,eilA,gad,iha,iss,lpfA,mchB,mchC,mchF	IncF[Unknown ST]	5353027	1971	87089
EC-98	blaCTX-M-1	ST-115	IncI1	Col(MG828)	ColRNAI	Col156	p0111	Col8282	ColpVC	IncB/O/K/Z			aadA5		tet(A)-like			sul2	dfrA17			air,astA,celb,cma,eilA,gad,iha,iss	IncI1[Unknown ST]	6026930	2454	76961
sample_name	Beta-lactam	MLST	plasmid_1	plasmid_2	plasmid_3	plasmid_4	plasmid_5	plasmid_6	plasmid_7	plasmid_8	plasmid_9	plasmid_10	Aminoglycoside	Phenicol	Tetracycline	Quinolone	Macrolide	Sulphonamide	Trimethoprim	Rifampicin	Fluoroquinolone and aminoglycoside	virulence	pMLST summary	genome_size	contigs	n50
EC-10	blaCTX-M-55,blaTEM-1B	ST-457	IncFIC(FII)	IncFIB(AP001918)	p0111	Col(MG828)							aac(3)-IIa-like,aadA1-like,aph(3')-Ia,strA-like,strB-like	floR-like	tet(A)-like			sul2,sul3-like	dfrA14-like			air,cma,eilA,gad,iha,iss,lpfA,mchB,mchC,mchF	IncF[Unknown ST]	5209407	117	199672
EC-101	blaCTX-M-1,blaTEM-1B	ST-155	IncI1	IncFIB(AP001918)	p0111	ColRNAI	IncQ1	ColpVC	Col(MG828)				aadA5,aph(3')-Ia,strA,strB	catA1-like	tet(A),tet(B)			sul2-like	dfrA17			gad,iroN,iss,lpfA,mchF	IncF[Unknown ST],IncI1[ST-3]	5027836	122	167201
EC-102	blaCTX-M-1,blaTEM-1B	ST-23	IncFIC(FII)	IncI1	IncFIB(AP001918)	IncFII(pCoo)	ColRNAI	Col(MG828)					aadA1-like		tet(A)			sul2,sul3				gad,iroN,iss,lpfA,mchF,tsh	IncI1[ST-3],IncF[Unknown ST]	5079876	151	192892
EC-104	blaCTX-M-55,blaTEM-1B	ST-457	IncFIB(AP001918)	IncFIC(FII)	p0111	ColpVC	Col(MG828)						aac(3)-IIa-like,aph(3')-Ia,strA-like,strB-like					sul2	dfrA14-like			air,cma,eilA,gad,iha,iss,lpfA,mchB,mchC,mchF	IncF[Unknown ST]	5173083	125	187996
EC-105	blaCTX-M-1	ST-115	IncI1	IncB/O/K/Z	ColRNAI	Col156	Col(MG828)						aadA5		tet(A)-like			sul2	dfrA17			air,astA,celb,cma,eilA,gad,iha,iss	IncI1[Unknown ST]	5703900	230	108656
EC-108	blaCTX-M-1	ST-117	IncFII	IncI1	IncFIB(AP001918)	p0111	Col(MG828)								tet(A)			sul2				iha,ireA,iroN,iss,lpfA,mchF,pic,vat	IncI1[ST-3],IncF[Unknown ST]	5320011	150	171597
EC-109	blaCMY-2	ST-355	IncFIB(AP001918)	IncFIC(FII)	Col(MG828)	IncA/C2	ColRNAI						aac(3)-VIa-like,aadA1,strA,strB	floR-like	tet(A)-like			sul1,sul2				cba,cma,gad,iss,vat	IncF[Unknown ST]	5204112	172	183837
EC-11	blaCMY-2	ST-140	IncHI2A	IncFIC(FII)	IncHI2	IncFIB(AP001918)	TrfA	Col(MG828)	IncB/O/K/Z				aac(3)-VIa-like,aadA1		tet(A)			sul1				gad,iha,ireA,iroN,iss,mchF	IncHI2[Unknown ST],IncF[Unknown ST]	5576442	485	204008
EC-111	blaCMY-2,blaTEM-1B	ST-155	IncI1	IncFII(pHN7A8)	p0111	ColRNAI	IncB/O/K/Z						aac(3)-VIa-like,aadA1		tet(A)-like			sul1				astA,cma,gad,iha,lpfA	IncI1[ST-36],IncF[F-:A-:B1*]	5478951	269	84310
EC-112	blaCTX-M-55,blaTEM-1B	ST-457	IncFIC(FII)	IncFIB(AP001918)	ColRNAI								aac(3)-IIa-like,aadA1-like,aph(3')-Ia,strA-like,strB-like	floR-like	tet(A)-like			sul2,sul3-like	dfrA14-like			air,cma,eilA,gad,ireA,iss,lpfA,mchF,mcmA	IncF[Unknown ST]	5095955	100	150970
EC-113	blaSHV-12	ST-155	IncFIB(AP001918)	IncI1	IncFIC(FII)	ColRNAI	Col(MG828)						aadA1,aadA2	cmlA1-like	tet(A)-like			sul3				cba,cma,gad,iroN,iss,lpfA,mchF,tsh	IncI1[ST-26],IncF[Unknown ST]	5262606	171	185549
EC-115	blaCTX-M-1	ST-3107	IncHI2	IncFIC(FII)	IncHI2A	IncFII	IncI1	IncFIB(AP001918)	Col(MGD2)	TrfA	ColRNAI		aac(3)-IId-like		tet(A)			sul2	dfrA14-like,dfrA17			astA,cba,cma	IncHI2[Unknown ST],IncI1[ST-80],IncF[Unknown ST]	5183159	160	208962
EC-117	blaSHV-12	ST-746	IncFII	IncFIB(AP001918)	IncFII(pCoo)	IncX3	Col(MG828)							cml-like		QnrA1,QnrS1		sul1	dfrA5			gad	IncF[Unknown ST]	5001009	372	69311
EC-119	blaCMY-2	ST-38	IncFII	IncI1	IncFIB(AP001918)	p0111	ColRNAI	Col156	IncB/O/K/Z				aac(3)-VIa-like,aadA1,aph(3')-Ic-like,strA,strB		tet(B)			sul1,sul2-like				air,astA,cma,eilA,iha	IncF[Unknown ST],IncI1[Unknown ST]	6014147	598	92146
EC-128	blaCTX-M-2,blaTEM-1B	ST-4980	IncHI2A	IncHI2	IncFIB(AP001918)	TrfA	IncQ1	ColRNAI					aadA1,strA,strB		tet(A)			sul1,sul2	dfrA1			astA,gad,iss	IncHI2[ST-4],IncF[Unknown ST]	5069143	117	208121
EC-13	blaCMY-2	ST-1163	IncFII	IncFIB(AP001918)	ColpVC	IncB/O/K/Z							aac(3)-VIa-like,aadA1					sul1				iroN,iss,lpfA,mchF	IncF[Unknown ST]	4996478	177	186735
EC-14	blaCTX-M-1	ST-117	IncFII	IncI1	IncFIB(AP001918)	Col(MG828)	ColRNAI								tet(A)			sul2				astA,gad,iha,ireA,iroN,iss,lpfA,mchF,pic,vat	IncF[Unknown ST],IncI1[ST-3]	5310982	167	162372
EC-142	blaCTX-M-65,blaOXA-1,blaTEM-1A-like	ST-2179	IncFIC(FII)	IncI1	IncFIB(AP001918)								aadA1,aadA2,aadA5,strA,strB-like	catB3-like,cmlA1-like	tet(A)	QnrS2	mph(A)	sul1-like,sul2,sul3	dfrA17	ARR-3	aac(6')Ib-cr	cma,gad,iroN,iss,lpfA	IncF[Unknown ST],IncI1[ST-26]	5057909	151	141928
EC-145	blaCMY-2	ST-371	IncFIB(AP001918)	IncFII(29)	IncFIC(FII)	IncB/O/K/Z							aac(3)-VIa-like,aadA1		tet(A)			sul1				air,cma,eilA,gad,ireA,iroN,iss,tsh	IncF[Unknown ST]	5392449	199	128957
EC-146	blaCMY-2	ST-429	IncFIB(AP001918)	IncFII(29)	IncFIC(FII)	IncB/O/K/Z	ColRNAI	Col(MG828)					aac(3)-VIa-like,aadA1					sul1				iroN,iss,mchF	IncF[Unknown ST]	5401833	181	220406
EC-16	blaCTX-M-1	ST-117	IncFII	IncI1	IncFIB(AP001918)	p0111	Col(MG828)								tet(A)			sul2				iha,ireA,iroN,iss,lpfA,mchF,pic,vat	IncI1[ST-3],IncF[Unknown ST]	5321113	159	168365
EC-17	blaCTX-M-55,blaTEM-1B	ST-457	IncFIC(FII)	IncFIB(AP001918)	p0111								aac(3)-IIa-like,aadA1-like,aph(3')-Ia,strA-like,strB-like	floR-like	tet(A)-like			sul2,sul3-like	dfrA14-like			air,cma,eilA,gad,iha,iss,lpfA,mchB,mchC,mchF	IncF[Unknown ST]	5263682	103	199672
EC-18	blaCTX-M-55,blaTEM-1B	ST-457	IncFIC(FII)	IncFIB(AP001918)	p0111								aac(3)-IIa-like,aadA1-like,aph(3')-Ia,strA-like,strB-like	floR-like	tet(A)-like			sul2,sul3-like	dfrA14-like			air,cma,eilA,gad,iha,iss,lpfA,mchB,mchC,mchF	IncF[Unknown ST]	5185074	108	199664
EC-2	blaCMY-2	ST-371	IncFIB(AP001918)	IncFIC(FII)	IncB/O/K/Z								aac(3)-VIa-like,aadA1		tet(A)			sul1				air,cma,eilA,gad,ireA,iroN,iss,tsh	IncF[Unknown ST]	5392853	209	109805
EC-21	blaCTX-M-1,blaTEM-1B	ST-453	IncFII	IncI1	IncFIB(AP001918)	IncFIA	p0111	IncB/O/K/Z	ColpVC	ColRNAI			strA,strB-like		tet(A)			sul2	dfrA14-like			cma,gad,iroN,iss,lpfA,mchF	IncI1[Unknown ST],IncF[F-:A6*:B-]	5445431	214	112117
EC-22	blaCTX-M-1,blaTEM-1B	ST-155	IncI1	IncFIB(AP001918)	p0111	IncQ1	ColRNAI	Col(MG828)					aadA5,aph(3')-Ia,strA,strB	catA1-like	tet(A),tet(B)			sul2	dfrA17			gad,iroN,iss,lpfA,mchF	IncI1[ST-3],IncF[Unknown ST]	5007349	107	177401
EC-23	blaCTX-M-55,blaTEM-1B	ST-457	IncFIC(FII)	IncFIB(AP001918)	p0111								aac(3)-IIa-like,aadA1-like,aph(3')-Ia,strA-like,strB-like	floR-like	tet(A)-like			sul2,sul3-like	dfrA14-like			air,cma,eilA,gad,iha,iss,lpfA,mchB,mchC,mchF	IncF[Unknown ST]	5190537	123	199672		ENTEROBASE
EC-26	blaCMY-2,blaTEM-1B	ST-10	IncFII	IncI1	IncFIB(AP001918)	Col(MG828)	ColRNAI	Col156	p0111	Col8282	ColpVC	IncB/O/K/Z	aac(3)-VIa-like,aadA1		tet(A)			sul1				astA,cba,celb,cma,gad,iha,iss	IncI1[ST-171],IncF[Unknown ST]	5681042	1286	101153
EC-27	blaCTX-M-1,blaTEM-1B	ST-753	IncFII(pRSB107)	IncI1	IncFIB(AP001918)	IncX1	p0111	ColpVC	Col(MG828)						tet(A)	QnrS1		sul2				cma,eilA,gad,iroN,iss	IncF[F-:A-:B12*],IncI1[ST-3]	5302449	139	207316
EC-28	blaCTX-M-1	ST-115	IncI1	IncB/O/K/Z	ColRNAI	Col156	Col(MG828)						aadA5		tet(A)-like			sul2	dfrA17			air,astA,celb,cma,eilA,iha,iss	IncI1[Unknown ST]	5665140	251	105434
EC-31	blaCMY-2	ST-155	IncFII(pHN7A8)	p0111	IncB/O/K/Z	ColRNAI							aac(3)-VIa-like,aadA1		tet(A)-like			sul1				astA,cma,gad,iha,lpfA	IncF[F-:A-:B1*]	5391880	248	86667
EC-32	blaSHV-12,blaTEM-1B	ST-1303	IncHI1B(CIT)	IncI1	IncFII(pCoo)	p0111	Col(MG828)	Col156	ColRNAI						tet(A)	QnrB19						gad	IncI1[ST-3],IncF[Unknown ST],IncHI1[Unknown ST]	4935817	259	88079
EC-33	blaTEM-52B	ST-695	IncX1	p0111	ColRNAI	Col(MG828)																gad		4619666	208	93289
EC-34	blaTEM-52B	ST-388	IncFIB(AP001918)	IncFIA	IncFIC(FII)	IncX1	ColRNAI									QnrB19						astA,gad,lpfA	IncF[Unknown ST]	4971167	96	188024
EC-35	blaCMY-2,blaTEM-1B	ST-155	IncI1	IncFII(pHN7A8)	p0111	IncB/O/K/Z	ColRNAI						aac(3)-VIa-like,aadA1		tet(A)-like			sul1				astA,cma,gad,iha,lpfA	IncF[F-:A-:B1*],IncI1[ST-36]	5491709	277	84334
EC-37	blaCMY-2,blaTEM-1B	ST-155	IncI1	IncFII(pHN7A8)	p0111	IncB/O/K/Z	ColRNAI						aac(3)-VIa-like,aadA1		tet(A)-like			sul1				astA,cma,gad,iha,lpfA	IncI1[ST-36],IncF[F-:A-:B1*]	5483476	287	86664
EC-38	blaCTX-M-55,blaTEM-1B	ST-457	IncFIC(FII)	IncFIB(AP001918)	Col(MG828)	ColRNAI							aac(3)-IIa-like,aadA1-like,aph(3')-Ia,strA-like,strB-like	floR-like	tet(A)-like			sul2,sul3-like	dfrA14-like			air,cma,eilA,gad,ireA,iss,lpfA,mchF	IncF[Unknown ST]	5103716	145	117616
EC-4	blaCMY-2	ST-429	IncFIC(FII)	IncFIB(AP001918)	IncB/O/K/Z								aac(3)-VIa-like,aadA1		tet(A)			sul1				iroN,iss,mchF	IncF[Unknown ST]	5276936	162	198820
EC-40	blaSHV-12	ST-155	IncFIC(FII)	IncI1	IncFIB(AP001918)	Col8282	ColRNAI	Col(MG828)					aadA1,aadA2	cmlA1-like	tet(A)-like			sul3				cba,cma,gad,iroN,iss,lpfA,mchF,tsh	IncF[Unknown ST],IncI1[ST-26]	5270218	107	198093
EC-41	blaCTX-M-55,blaTEM-1B	ST-457	IncFIC(FII)	IncFIB(AP001918)	ColRNAI								aac(3)-IIa-like,aadA1-like,aph(3')-Ia,strA-like,strB-like	floR-like	tet(A)-like			sul2,sul3-like	dfrA14-like			air,cma,eilA,gad,ireA,iss,lpfA,mchF,mcmA	IncF[Unknown ST]	5059670	91	203583
EC-42	blaCTX-M-55,blaTEM-1B	ST-457	IncFIC(FII)	IncFIB(AP001918)	ColRNAI								aac(3)-IIa-like,aadA1-like,aph(3')-Ia,strA-like,strB-like	floR-like	tet(A)-like			sul2,sul3-like	dfrA14-like			air,cma,eilA,gad,ireA,iss,lpfA,mchF,mcmA	IncF[Unknown ST]	5060516	139	124602
EC-43	blaSHV-12	ST-1629	IncHI1B(CIT)	IncFII	IncFIB(AP001918)	IncY	IncX3	Col(MG828)							tet(A)	QnrS1		sul1				air,cma,eilA,gad,iroN,iss,mchF	IncF[Unknown ST],IncHI1[Unknown ST]	5024641	196	432190
EC-44	blaCMY-2,blaTEM-1B	ST-46	IncFII	IncFIB(AP001918)	Col(MG828)	IncB/O/K/Z							aac(3)-VIa-like,aadA1		tet(A)			sul1	dfrA1			cma,gad	IncF[Unknown ST]	4883730	215	93313
EC-45	blaSHV-12	ST-1629	IncHI1B(CIT)	IncFII	IncFIB(AP001918)	IncY	IncX3	Col(MG828)							tet(A)	QnrS1		sul1				air,cma,eilA,gad,iroN,iss,mchF	IncHI1[Unknown ST],IncF[Unknown ST]	5022696	137	217366
EC-46	blaCMY-2	ST-2485	IncFIB(AP001918)	IncFIC(FII)	IncB/O/K/Z								aac(3)-VIa-like,aadA1		tet(A)-like			sul1				air,cba,cma,eilA,gad,iha,iroN,iss,mchB,mchC,mchF,tsh	IncF[Unknown ST]	5423805	207	252867
EC-47	blaCMY-2	ST-2485	IncFIB(AP001918)	IncFIC(FII)	Col(MG828)	IncB/O/K/Z							aac(3)-VIa-like,aadA1		tet(A)-like			sul1				air,cba,cma,eilA,gad,iha,iroN,iss,mchB,mchC,mchF,tsh	IncF[Unknown ST]	5432242	205	250275
EC-48	blaCMY-2	ST-355	IncFIC(FII)	IncFIB(AP001918)	ColRNAI	IncB/O/K/Z	IncA/C2	Col(MG828)					aac(3)-VIa-like,aadA1,strA,strB	floR-like	tet(A)-like			sul1,sul2				astA,cba,cma,gad,iss,vat	IncF[Unknown ST]	5330584	197	183821
EC-49	blaSHV-2	ST-69	IncFII	Col(MG828)	p0111	ColRNAI	ColpVC	IncB/O/K/Z					aadA1,aadA2-like	cmlA1-like	tet(A)-like			sul3				air,astA,cba,cma,eilA,gad,iha,iss,lpfA	IncF[Unknown ST]	5739844	397	157375
EC-51	blaCMY-2,blaTEM-1B	ST-155	IncI1	IncFII(pHN7A8)	p0111	IncB/O/K/Z	ColRNAI						aac(3)-VIa-like,aadA1		tet(A)-like			sul1				astA,cma,gad,iha,lpfA	IncF[F-:A-:B1*],IncI1[ST-36]	5478640	280	84310
EC-53	blaCTX-M-55,blaTEM-1B	ST-457	IncFIB(AP001918)	IncFIC(FII)	ColRNAI								aac(3)-IIa-like,aadA1-like,aph(3')-Ia,strA-like,strB-like	floR-like	tet(A)-like			sul2,sul3-like	dfrA14-like			air,cma,eilA,gad,ireA,iss,lpfA,mchF,mcmA	IncF[Unknown ST]	5054823	112	129559
EC-54	blaSHV-12	ST-155	IncFIB(AP001918)	IncI1	IncFIC(FII)	Col(MG828)	ColRNAI						aadA1,aadA2	cmlA1-like	tet(A)-like			sul3				cba,cma,gad,iroN,iss,lpfA,mchF,tsh	IncI1[ST-26],IncF[Unknown ST]	5270369	152	155580
EC-55	blaSHV-12	ST-1629	IncHI1B(CIT)	IncFII	IncFIB(AP001918)	IncY	IncX3	Col(MG828)	ColRNAI						tet(A)	QnrS1		sul1				air,cma,eilA,gad,iroN,iss,mchF	IncHI1[Unknown ST],IncF[Unknown ST]	5013172	113	296412
EC-56	blaCTX-M-1	ST-38	IncFIC(FII)	IncFIB(AP001918)	IncI2	p0111	IncQ1	Col(MG828)					aadA1,strA,strB		tet(A)		mph(B)	sul1,sul2	dfrA1			air,astA,eilA,gad,iss	IncF[Unknown ST]	5384932	237	110172
EC-57	blaCTX-M-1	ST-38	IncFIC(FII)	IncFIB(AP001918)	IncI2	p0111	IncQ1	Col(MG828)					aadA1,strA,strB		tet(A)		mph(B)	sul1,sul2	dfrA1			air,astA,eilA,iss	IncF[Unknown ST]	5367509	163	127785
EC-58	blaCMY-2	ST-38	IncFII(29)	IncI1	IncFIB(AP001918)	IncFII	p0111	Col(MG828)	Col156	IncB/O/K/Z			aph(3')-Ic-like,strA,strB		tet(B)			sul2-like				air,astA,eilA,gad,iha,iroN,iss	IncI1[Unknown ST],IncF[Unknown ST]	6001384	570	87045
EC-59	blaCMY-2	ST-373	Col(MG828)	ColRNAI	IncB/O/K/Z																	astA,cma,gad,iha,iss		5200246	264	104726
EC-60	blaCMY-2	ST-429	IncFIB(AP001918)	IncFIC(FII)	IncB/O/K/Z	ColRNAI							aac(3)-VIa-like,aadA1		tet(A)			sul1				iroN,iss,mchF,tsh	IncF[Unknown ST]	5277533	106	278812
EC-66	blaCTX-M-65,blaOXA-1,blaTEM-1A-like	ST-2179	IncFIC(FII)	IncI1	IncFIB(AP001918)								aadA1,aadA2,aadA5,strA,strB-like	catB3-like,cmlA1-like	tet(A)	QnrS2	mph(A)	sul1-like,sul2,sul3	dfrA17	ARR-3	aac(6')Ib-cr	cma,gad,iroN,iss,lpfA	IncF[Unknown ST],IncI1[ST-26]	5052699	126	171754
EC-73	blaCTX-M-65,blaOXA-1,blaTEM-1A-like	ST-2179	IncFIC(FII)	IncI1	IncFIB(AP001918)								aadA1,aadA2	catB3-like,cmlA1-like		QnrS2		sul3		ARR-3	aac(6')Ib-cr	cma,gad,iroN,iss,lpfA	IncI1[ST-26],IncF[Unknown ST]	5036415	116	231726
EC-78	blaCTX-M-2,blaTEM-1B	ST-4980	IncHI2A	IncHI2	IncFIB(AP001918)	TrfA	IncQ1	ColRNAI					aadA1,strA,strB		tet(A)			sul1,sul2	dfrA1			astA,iss	IncHI2[ST-4],IncF[Unknown ST]	5040607	116	208129
EC-86	blaCTX-M-55	ST-457	IncFIB(AP001918)	IncFIC(FII)	ColRNAI								aac(3)-IIa-like,aph(3')-Ia		tet(A)-like							air,cma,eilA,gad,iha,ireA,iss,lpfA,mchB,mchC,mchF,mcmA	IncF[Unknown ST]	5052824	109	199148
EC-89	blaCTX-M-55	ST-457	IncFIC(FII)	IncFIB(AP001918)	ColRNAI								aac(3)-IIa-like,aph(3')-Ia		tet(A)-like							air,cma,eilA,gad,iha,ireA,iss,lpfA,mchB,mchC,mchF,mcmA	IncF[Unknown ST]	5054590	111	199149
EC-91	blaCTX-M-15,blaTEM-1B	ST-69	IncY	Col(MG828)									strA,strB		tet(A)	QnrS1		sul2				air,eilA,gad,iss,lpfA		5079619	133	244667
EC-92	blaCTX-M-1,blaTEM-1B	ST-453	IncFIA	IncI1	IncFIB(AP001918)	IncFII	p0111	ColRNAI	IncB/O/K/Z				strA,strB-like		tet(A)			sul2	dfrA14-like			cma,gad,iroN,iss,lpfA,mchF	IncF[F-:A6*:B-],IncI1[Unknown ST]	5439515	221	112109
EC-93	blaCTX-M-1,blaTEM-1B	ST-2485	IncFIC(FII)	IncFIA	IncI1	IncFIB(AP001918)									tet(A)			sul2				air,eilA,gad,iroN,iss,mchF,tsh	IncI1[Unknown ST],IncF[Unknown ST]	5066604	134	258915
EC-94	blaCTX-M-1	ST-4937	IncFII	IncFIB(AP001918)	Col8282	ColpVC	ColRNAI						aadA1,strA,strB	catA1-like	tet(A)		mph(A)	sul1	dfrA1			astA,iha,iss	IncF[Unknown ST]	5501413	347	106721
EC-96	blaCTX-M-55,blaTEM-1B	ST-457	IncFIC(FII)	IncFIB(AP001918)	p0111								aac(3)-IIa-like,aadA1-like,aph(3')-Ia,strA-like,strB-like	floR-like	tet(A)-like			sul2,sul3-like	dfrA14-like			air,cma,eilA,gad,iha,iss,lpfA,mchB,mchC,mchF	IncF[Unknown ST]	5185477	91	199672
EC-98	blaCTX-M-1	ST-115	IncI1	ColRNAI	Col(MG828)	Col156	p0111	Col8282	IncB/O/K/Z				aadA5		tet(A)-like			sul2	dfrA17			air,astA,celb,cma,eilA,gad,iha,iss	IncI1[Unknown ST]	5841065	268	108656

## Sheet: Berlin
chain	chainSort	farm_slaughter	farm-code	stage	stage-code	stage-code_new	sortCode	sample-code	sample-type	isolation	strain-code	Berlin_code	dnaCodeFarm	strainCodeCarcass	PCR code	ESBL	AmpC	ESBL_AmpC	ESBLorAmpC	CTX R, S, I	CAZ R, S, I	Combined	FOX R or S	CTXMGp_1_2_9_Multiplex	CTXMGp_8_25_Multiplex	T_S_O_Multiplex	AmpC_Multiplex	cAmpC_pos-neg	genePositive	phylogroup	To sequence	Sequenced	CTX_SEQ	TSO_SEQ	AmpC_SEQ	cAmpC	cAmpC_SNP	select_MLST	berlin	SeqPlate	CTX	CTX/CLA	d CTX	CAZ	CAZ/CLA	d CAZ	FOX	Box/Position	clone
A	1	farm	A	breeder-chicks	a	BrS1	1	a04	cloacal	EMB	a04-a	1	a205		205	NEG	POS	AmpC	POS	R	R	R	R	nd	nd	neg	CMY	nd	yes	F		CMY	-	-	CMY-2	-	-	x	x	M050718	19.2	18.6	-0.6	14	13.5	-0.5	9.7	1/B6	CMY-2|F
A	1	farm	A	breeder-chicks	a	BrS1	1	a05	cloacal	EMB	a05-a	2	a208		208	NEG	POS	AmpC	POS	R	R	R	R	nd	nd	neg	CMY	nd	yes	E		CMY	-	-	CMY-2	-	-	x	x	M050718	17.7	17	-0.7	13.9	13.2	-0.7	10.2	1/C4	CMY-2|E
A	1	farm	A	breeder-chicks	a	BrS1	1	a10	cloacal	EMB	a10-b	3	a243		243	POS	POS	ESBL-AmpC	POS	R	R	R	R	neg	neg	neg	CMY	nd	yes	B2		CMY	-	-	CMY-2	-	-	x	x	M050718	20.2	19.5	-0.7	14	19.1	5.1	13	1/G5	CMY-2|B2
A	1	farm	A	breeder-chicks	a	BrS1	1	a15	cloacal	EMB	a15-b	4	a246		246	NEG	POS	AmpC	POS	R	R	R	R	nd	nd	neg	CMY	nd	yes	D		CMY	-	-	CMY-2	-	-	x	x	M050718	16	10.4	-5.6	7.1	7.7	0.6	8.7	2/B9	CMY-2|D
A	1	farm	A	breeder-layers	A^	BrS2	2	A^06	cloacal	EMB	A^06-c	5	a1		1	NEG	POS	AmpC	POS	R	R	R	R	nd	nd	neg	neg	pos	yes	A		ampc	-	-	-	cAmpC	−88 (C→T), −82 (A→G), −18 (G→A), −1 (C→T) and +58 (C→T)	x	x	M160718	19.1	19.1	0	11.9	14.7	2.8	7.5	19/H1	cAmpC|A
A	1	farm	A	breeder-layers	A^	BrS2	2	A^07	cloacal	CTX-EMB	A^07-e	6	a2		2	NEG	POS	AmpC	POS	R	R	R	R	nd	nd	neg	CMY	nd	yes	B2		CMY	-	-	CMY-2	-	-	x	x	M050718	18	15.8	-2.2	15	13.1	-1.9	8.5	19/H7	CMY-2|B2
A	1	farm	A	breeder-layers	A^	BrS2	2	A^13	cloacal	CTX-EMB	A^13-e	7	a3		3	NEG	POS	AmpC	POS	R	R	R	R	nd	nd	tem	CMY	nd	yes	A		CMY, TEM	-	TEM-1	CMY-2	-	-	x	x	M050718, M160718	18	16.2	-1.8	12.7	12.4	-0.3	8.8	20/B6	TEM-1|CMY-2|A
A	1	farm	F1A	chicks	F1a	F1S1	3	F1a02	cloacal	CTX-EMB	F1a02-e	8	a5		5	NEG	POS	AmpC	POS	R	R	R	R	nd	nd	neg	CMY	nd	yes	B2		CMY	-	-	CMY-2	-	-	x	x	M050718	15.9	17.2	1.3	12.6	13.9	1.3	10.5	20/F8	CMY-2|B2
A	1	farm	F1A	chicks	F1a	F1S1	3	F1a06	cloacal	CTX-EMB	F1a06-e	9	a7		7	NEG	POS	AmpC	POS	R	R	R	R	nd	nd	neg	CMY	nd	yes	F		CMY	-	-	CMY-2	-	-	x	x	M050718	16	17.5	1.5	13.1	12.7	-0.4	9	20/H8	CMY-2|F
A	1	farm	F2A	chicks	F2a	F2S1	6	F2a05	cloacal	CTX-EMB	F2a05-e	10	a16		16	POS	NEG	ESBL	POS	R	R	R	S	GP1	nd	tem	nd	nd	yes	F		CTX-M-1	CTX-M-55	-	-	-	-	x	x	M160718	6	26.8	20.8	15.9	24.9	9	19.3	22/A4	CTX-M-55|F
A	1	farm	F2A	chicks	F2a	F2S1	6	F2a11	cloacal	CTX-EMB	F2a11-e	11	a21		21	POS	POS	ESBL-AmpC	POS	R	R	R	R	GP1	nd	tem	CMY	nd	yes	B2		CTX-M-1, CMY, TEM	CTX-M-55	TEM-1	CMY-2	-	-	x	x	M050718, M160718	6	20.5	14.5	15.3	16.1	0.8	11.1	22/D7	CTX-M-55|TEM-1|CMY-2|B2
A	1	farm	F2A	chicks	F2a	F2S1	6	F2a14	cloacal	CTX-EMB	F2a14-e	12	a23		23	NEG	POS	AmpC	POS	R	R	R	R	nd	nd	neg	CMY	nd	yes	B2		CMY	-	-	CMY-2	-	-	x	x	M050718	19.3	20.7	1.4	15.1	16.8	1.7	10.2	22/F1	CMY-2|B2
A	1	farm	F3A	chicks	F3a	F3S1	9	F3a02	cloacal	CTX-EMB	F3a02-e	13	a31		31	NEG	POS	AmpC	POS	R	R	R	R	nd	nd	neg	CMY	nd	yes	F		CMY	-	-	CMY-2	-	-	x	x	M050718	15.6	18.1	2.5	13.3	14.8	1.5	9.8	23/A3	CMY-2|F
A	1	farm	F3A	chicks	F3a	F3S1	9	F3a07	cloacal	CTX-EMB	F3a07-e	14	a38		38	POS	NEG	ESBL	POS	R	S	R-S	S	GP1	nd	neg	nd	nd	yes	F		CTX-M-1	CTX-M-1	-	-	-	-	x	x	M270618	14.2	30.1	15.9	24.1	29.1	5	21.3	23/D1	CTX-M-1|F
A	1	farm	F4A	chicks	F4a	F4S1	12	F4a03	cloacal	CTX-EMB	F4a03-e	15	a53		53	NEG	POS	AmpC	POS	R	R	R	R	nd	nd	neg	CMY	nd	yes	F		CMY	-	-	CMY-2	-	-	x	x	M050718	17.2	17.4	0.2	12.5	13.4	0.9	9.3	24/C5	CMY-2|F
A	1	farm	F4A	chicks	F4a	F4S1	12	F4a09	cloacal	EMB	F4a09-b	16	a57		57	POS	NEG	ESBL	POS	R	S	R-S	S	GP1	nd	neg	nd	nd	yes	F		CTX-M-1	CTX-M-1	-	-	-	-	x	x	M270618	12.8	27.8	15	21.6	26.3	4.7	20.6	24/E5	CTX-M-1|F
A	1	farm	F1A	broilers	F1A^	F1S2	4	F1A^10	cloacal	CTX-EMB	F1A^10-e	17	a66		66	POS	NEG	ESBL	POS	R	R	R	S	GP1	nd	tem	nd	nd	yes	F		CTX-M-1	CTX-M-55	-	-	-	-	x	x	M270618	9.1	25.5	16.4	15.7	22.6	6.9	18.3	25/F7	CTX-M-55|F
A	1	farm	F2A	broilers	F2A^	F2S2	7	F2A^02	cloacal	CTX-EMB	F2A^02-e	18	a70		70	POS	NEG	ESBL	POS	R	R	R	S	GP1	nd	tem	nd	nd	yes	F		CTX-M-1	CTX-M-55	-	-	-	-	x	x	M270618	8.8	26.9	18.1	15.3	25.6	10.3	21.9	26/D2	CTX-M-55|F
A	1	farm	F2A	broilers	F2A^	F2S2	7	F2A^04	cloacal	CTX-EMB	F2A^04-e	19	a71		71	NEG	POS	AmpC	POS	R	R	R	R	nd	nd	neg	CMY	nd	yes	A		CMY	-	-	CMY-2	-	-	x	x	M050718	18.7	19	0.3	14.9	17	2.1	11.3	26/E2	CMY-2|A
A	1	farm	F2A	broilers	F2A^	F2S2	7	F2A^10	cloacal	CTX-EMB	F2A^10-e	20	a76		76	POS	NEG	ESBL	POS	R	S	R-S	S	GP1	nd	tem	nd	nd	yes	A		CTX-M-1	CTX-M-1	-	-	-	-	x	x	M270618	14.2	27.6	13.4	22.1	26.2	4.1	22.2	26/H4	CTX-M-1|A
A	1	farm	F2A	broilers	F2A^	F2S2	7	F2A^15	cloacal	CTX-EMB	F2A^15-e	21	a80		80	POS	NEG	ESBL	POS	R	I	R-I	S	GP1	nd	tem	nd	nd	yes	B1		CTX-M-1	CTX-M-1	-	-	-	-	x	x	M270618	11.6	21.2	9.6	20.4	23.5	3.1	20.9	27/A9	CTX-M-1|B1
A	1	farm	F3A	broilers	F3A^	F3S2	10	F3A^04	cloacal	CTX-EMB	F3A^04-e	22	a84		84	POS	NEG	ESBL	POS	R	S	R-S	S	GP1	nd	tem	nd	nd	yes	A		CTX-M-1	CTX-M-1	-	-	-	-	x	x	M270618	15.5	29.6	14.1	24.4	27.4	3	24.1	27/H7	CTX-M-1|A
A	1	farm	F3A	broilers	F3A^	F3S2	10	F3A^06	cloacal	CTX-EMB	F3A^06-e	23	a86		86	POS	NEG	ESBL	POS	R	I	R-I	S	GP1	nd	tem	nd	nd	yes	F		CTX-M-1	2 genes	-	-	-	-	x	x	M270618	10	25.8	15.8	17.5	24.2	6.7	20.3	27/I8	2 genes|F
A	1	farm	F3A	broilers	F3A^	F3S2	10	F3A^09	cloacal	CTX-EMB	F3A^09-e	24	a88		88	NEG	POS	AmpC	POS	R	R	R	R	nd	nd	tem	neg	pos	yes	C		ampc	-	-	-	cAmpC	−88 (C→T), −82 (A→G), −42(C→T), −18 (G→A), −1 (C→T) and +58 (C→T)	x	x	M160718	19	20	1	15.3	18	2.7	11.8	28/B5	cAmpC|C
A	1	farm	F3A	broilers	F3A^	F3S2	10	F3A^11	cloacal	EMB	F3A^11-a	25	a90		90	NEG	POS	AmpC	POS	R	R	R	R	nd	nd	tem	neg	pos	yes	B1		ampc	-	-	-	cAmpC	−88 (C→T), −82 (A→G), −42(C→T), −18 (G→A), −1 (C→T) and +58 (C→T)	x	x	M160718	20.4	20.3	-0.1	17	17.5	0.5	11	28/C2	cAmpC|B1
A	1	farm	F3A	broilers	F3A^	F3S2	10	F3A^16	cloacal	CTX-EMB	F3A^16-e	26	a94		94	NEG	POS	AmpC	POS	R	I	R-I	R	nd	nd	tem	CMY	nd	yes	A		CMY	-	-	CMY-2	-	-	x	x	M050718	19	17.8	-1.2	17.9	18.4	0.5	13.7	28/F4	CMY-2|A
A	1	farm	F3A	broilers	F3A^	F3S2	10	F3A^18	cloacal	EMB	F3A^18-a	27	a96		96	POS	NEG	ESBL	POS	R	S	R-S	S	GP1	nd	tem	nd	nd	yes	E		CTX-M-1	CTX-M-55	-	-	-	-	x	x	M270618	15.6	26.5	10.9	23.1	27.2	4.1	24.1	28/F8	CTX-M-55|E
A	1	farm	F4A	broilers	F4A^	F4S2	13	F4A^16	cloacal	EMB	F4A^16-c	28	a111		111	POS	NEG	ESBL	POS	R	S	R-S	S	GP1	nd	neg	nd	nd	yes	D		CTX-M-1	CTX-M-1	-	-	-	-		x	M270618	13.3	28.6	15.3	23.4	27.3	3.9	22.3	29/I5	CTX-M-1|D
A	1	farm	F4A	broilers	F4A^	F4S2	13	F4A^17	cloacal	CTX-EMB	F4A^17-d	29	a112		112	POS	NEG	ESBL	POS	R	R	R	S	GP1	nd	neg	nd	nd	yes	F		CTX-M-1	CTX-M-55	-	-	-	-		x	M270618	10.1	24	13.9	14.4	21.4	7	16.7	29/I9	CTX-M-55|F
A	1	slaughter	F1A	carcass	F1Ac	F1Sc	5	F1Ac01	carcass	CTX-EMB	F1Ac01-f	86		744	744	POS	NEG	ESBL	POS	R	R	R	S	GP1	neg	neg	nd	nd	yes	F		CTX-M-1	CTX-M-55	-	-	-	-	x	x	M270618	6.22	23.99	17.77	14.62	23.34	-6.64	16.7	10/B1	CTX-M-55|F
A	1	slaughter	F1A	carcass	F1Ac	F1Sc	5	F1Ac05	carcass	CTX-EMB	F1Ac05-e	87		752	752	POS	NEG	ESBL	POS	R	S	R-S	S	GP1	nd	neg	nd	nd	yes	A		CTX-M-1	CTX-M-1	-	-	-	-	x	x	M270618	14.45	27.81	13.36	22.42	27.18	-3.68	23.5	10/I1	CTX-M-1|A
A	1	slaughter	F1A	carcass	F1Ac	F1Sc	5	F1Ac11	carcass	CTX-EMB	F1Ac11-f	88		763	763	POS	NEG	ESBL	POS	R	R	R	S	GP1	neg	neg	nd	nd	yes	B2		CTX-M-1	CTX-M-55	-	-	-	-	x	x	M270618	7.49	27.84	20.35	15.02	25.9	-8.26	17.64	10/B3	CTX-M-55|B2
A	1	slaughter	F1A	carcass	F1Ac	F1Sc	5	F1Ac12	carcass	CTX-EMB	F1Ac12-f	89		766	766	POS	NEG	ESBL	POS	R	R	R	S	GP1	neg	TEM	nd	nd	yes	clade-I		CTX-M-1	2 genes	-	-	-	-	x	x	M270618	6.25	24.83	18.58	13.89	22.89	-6.17	16.72	10/E3	2 genes|clade-I
A	1	slaughter	F1A	carcass	F1Ac	F1Sc	5	F1Ac15	carcass	CTX-EMB	F1Ac15-f	90		775	775	NEG	POS	AmpC	POS	R	R	R	R	nd	nd	neg	CMY	nd	yes	B2		CMY	-	-	CMY-2	-	-	x	x	M050718	18.92	19.65	0.73	15.14	15.06	-4.75	10.31	10/D4	CMY-2|B2
A	1	slaughter	F1A	carcass	F1Ac	F1Sc	5	F1Ac20	carcass	CTX-EMB	F1Ac20-f	91		783	783	POS	NEG	ESBL	POS	R	R	R	S	GP1	neg	TEM	nd	nd	yes	D		CTX-M-1, TEM	CTX-M-15	TEM-1	-	-	-	x	x	M270618, M160718	6.25	24.43	18.18	14.18	22.63	-2.08	20.55	10/A5	CTX-M-15|TEM-1|D
A	1	slaughter	F2A	carcass	F2Ac	F2Sc	8	F2Ac01	carcass	CTX-EMB	F2Ac01-e	92		788	788	POS	NEG	ESBL	POS	R	I	R-I	S	GP1	neg	TEM	nd	nd	yes	B1		CTX-M-1	CTX-M-1	-	-	-	-	x	x	M270618	12.22	24.72	12.5	20.29	25.66	-4.75	20.91	10/F5	CTX-M-1|B1
A	1	slaughter	F2A	carcass	F2Ac	F2Sc	8	F2Ac02	carcass	CTX-EMB	F2Ac02-e	93		794	794	POS	NEG	ESBL	POS	R	I	R-I	S	GP1	neg	TEM	nd	nd	yes	E		CTX-M-1	CTX-M-1	-	-	-	-	x	x	M270618	11.63	25.6	13.97	19.77	26.69	-4.35	22.34	10/B6	CTX-M-1|E
A	1	slaughter	F2A	carcass	F2Ac	F2Sc	8	F2Ac04	carcass	CTX-EMB	F2Ac04-e	94		806	806	POS	NEG	ESBL	POS	R	I	R-I	S	GP1	neg	neg	nd	nd	yes	A		CTX-M-1	CTX-M-1	-	-	-	-	x	x	M270618	14.41	24.68	10.27	20.81	28.24	-6.27	21.97	10/E7	CTX-M-1|A
A	1	slaughter	F2A	carcass	F2Ac	F2Sc	8	F2Ac06	carcass	CTX-EMB	F2Ac06-e	95		817	817	POS	NEG	ESBL	POS	R	I	R-I	S	GP1	neg	TEM	nd	nd	yes	unknown		CTX-M-1	CTX-M-1	-	-	-	-	x(after action)	x	M270618	12.98	25.91	12.93	18.74	25.94	-4.45	21.49	10/G8	CTX-M-1|unknown
A	1	slaughter	F2A	carcass	F2Ac	F2Sc	8	F2Ac08	carcass	EMB	F2Ac08-a	96		825	825	POS	NEG	ESBL	POS	R	R	R	S	GP1	neg	TEM	nd	nd	yes	F		CTX-M-1, TEM	CTX-M-55	TEM-1	-	-	-	x	x	M160718	6.25	24.92	18.67	14.94	23.65	-4.35	19.3	10/F9	CTX-M-55|TEM-1|F
A	1	slaughter	F2A	carcass	F2Ac	F2Sc	8	F2Ac14	carcass	CTX-EMB	F2Ac14-e	97		860	860	POS	NEG	ESBL	POS	R	I	R-I	S	GP1	neg	TEM	nd	nd	yes	C		CTX-M-1	CTX-M-55	-	-	-	-	x	x	M270618	13.05	26.65	13.6	20.97	24.1	-1.41	22.69	11/E4	CTX-M-55|C
A	1	slaughter	F2A	carcass	F2Ac	F2Sc	8	F2Ac16	carcass	CTX-EMB	F2Ac16-e	98		872	872	POS	NEG	ESBL	POS	R	S	R-S	S	GP1	nd	TEM	nd	nd	yes	D		CTX-M-1	CTX-M-1	-	-	-	-	x	x	M270618	12.37	30.08	17.71	23.52	28.04	-5.36	22.68	11/H5	CTX-M-1|D
A	1	slaughter	F2A	carcass	F2Ac	F2Sc	8	F2Ac17	carcass	CTX-EMB	F2Ac17-e	99		878	878	NEG	POS	AmpC	POS	R	R	R	R	nd	nd	TEM	CMY	nd	yes	A		CMY	-	-	CMY-2	-	-	x	x	M050718	20.45	20.97	0.52	16.26	18.65	-7.71	10.94	11/E6	CMY-2|A
A	1	slaughter	F3A	carcass	F3Ac	F3Sc	11	F3Ac03	carcass	CTX-EMB	F3Ac03-e	100		958	958	POS	NEG	ESBL	POS	R	S	R-S	S	GP1	neg	TEM	nd	nd	yes	C		CTX-M-1	CTX-M-1	-	-	-	-	x	x	M270618	12.4	28.98	16.58	21.55	27.48	5.93	23.49	12/F5	CTX-M-1|C
A	1	slaughter	F3A	carcass	F3Ac	F3Sc	11	F3Ac04	carcass	CTX-EMB	F3Ac04-d	101		964	964	POS	NEG	ESBL	POS	R	I	R-I	S	GP1	neg	TEM	nd	nd	yes	B1		CTX-M-1	CTX-M-1	-	-	-	-	x	x	M270618	13.79	26.02	12.23	19.08	23.36	4.28	20.38	12/B6	CTX-M-1|B1
A	1	slaughter	F3A	carcass	F3Ac	F3Sc	11	F3Ac09	carcass	EMB	F3Ac09-a	102		989	989	POS	NEG	ESBL	POS	R	R	R	S	GP1	neg	neg	nd	nd	yes	F		CTX-M-1	CTX-M-55	-	-	-	-		x	M160718	7.24	23.96	16.72	14.16	21.65	7.49	16.21	12/D8	CTX-M-55|F
A	1	slaughter	F3A	carcass	F3Ac	F3Sc	11	F3Ac18	carcass	EMB	F3Ac18-b	103		1036	1036	NEG	POS	AmpC	POS	I	I	I	R	nd	nd	neg	neg	pos	yes	B1		ampc	-	-	-	cAmpC	−88 (C→T), −82 (A→G), −42(C→T), −18 (G→A), −1 (C→T) and +58 (C→T)	x	x	M160718	23.31	22.74	-0.57	17.06	19.58	2.52	10.88	13/D4	cAmpC|B1
A	1	slaughter	F3A	carcass	F3Ac	F3Sc	11	F3Ac20	carcass	CTX-EMB	F3Ac20-e	104		1048	1048	POS	NEG	ESBL	POS	R	R	R	S	GP1	neg	TEM	nd	nd	yes	B2		CTX-M-1	CTX-M-1	-	-	-	-	x	x	M270618	7.51	25.56	18.05	16.1	24.34	8.24	19.25	13/G5	CTX-M-1|B2
A	1	slaughter	F4A	carcass	F4Ac	F4Sc	14	F4Ac02	carcass	CTX-EMB	F4Ac02-e	105		1080	1080	POS	NEG	ESBL	POS	R	S	R-S	S	GP1	nd	neg	nd	nd	yes	D		CTX-M-1	CTX-M-1	-	-	-	-	x	x	M270618	12.23	29.39	17.16	24.78	29.23	4.45	21.27	13/E8	CTX-M-1|D
A	1	slaughter	F4A	carcass	F4Ac	F4Sc	14	F4Ac03	carcass	CTX-EMB	F4Ac03-e	106		1086	1086	POS	NEG	ESBL	POS	R	S	R-S	S	GP1	nd	TEM	nd	nd	yes	E		CTX-M-1	CTX-M-1	-	-	-	-	x	x	M270618	15.56	27.24	11.68	24.69	28.36	3.67	24.81	13/B9	CTX-M-1|E
A	1	slaughter	F4A	carcass	F4Ac	F4Sc	14	F4Ac12	carcass	CTX-EMB	F4Ac12-e	107		1134	1134	POS	NEG	ESBL	POS	R	S	R-S	S	GP1	nd	neg	nd	nd	yes	C		CTX-M-1	CTX-M-1	-	-	-	-	x	x	M270618	13.68	29.85	16.17	23.4	27.6	4.2	21.71	14/D5	CTX-M-1|C
A	1	slaughter	F4A	carcass	F4Ac	F4Sc	14	F4Ac15	carcass	EMB	F4Ac15-b	108		1147	1147	POS	NEG	ESBL	POS	R	S	R-S	S	GP1	neg	neg	nd	nd	yes	F		CTX-M-1	CTX-M-1	-	-	-	-	x	x	M270618	12.76	28.84	16.08	21.9	24.11	2.21	23.18	14/H6	CTX-M-1|F
B	2	farm	B	breeder-layers	B^	BrS2	2	B09	cloacal	CTX-EMB	B09-g	30				NEG	POS	AmpC	POS	I	I	I	R	nd	nd	neg	neg	pos	yes	B1		ampc	-	-	-	cAmpC	−88 (C→T), −82 (A→G), −18 (G→A), −1 (C→T) and +58 (C→T)	x	x	M160718	22.15	23.52	1.37	17.01	19.13	2.12	10.66	3/D5	cAmpC|B1
B	2	farm	B	breeder-layers	B^	BrS2	2	B10	cloacal	CTX-EMB	B10-g	31	b27		27	NEG	POS	AmpC	POS	R	R	R	R	neg	neg	neg	CMY	nd	yes	E		CMY	-	-	CMY-2	-	-	x	x	M031117	20.64	20.65	0.01	16.2	16.3	0.1	9.37	3/E4	CMY-2|E
B	2	farm	B	breeder-layers	B^	BrS2	2	B16	cloacal	CTX-EMB	B16-g	32	b45		45	POS	NEG	ESBL	POS	R	R	R	S	neg	neg	SHV	neg	nd	yes	B1		SHV	-	SHV-12	-	-	-	x	x	M031117	18.79	24.81	6.02	12.81	21.97	9.16	16.38	4/A1	SHV-12|B1
B	2	farm	B	breeder-layers	B^	BrS2	2	B20	cloacal	CTX-EMB	B20-g	33	b57		57	POS	NEG	ESBL	POS	R	R	R	S	neg	neg	TEM	neg	nd	yes	A		TEM	-	TEM-52 (SNP)	-	-	-	x	x	BMR_170518	15.68	25.78	10.1	14.06	21.9	7.84	18.96	4/C8	TEM-52 (SNP)|A
B	2	farm	2B	breeder-layers	2B	BrS2.1	2	2Bovd01	tissue	EMB	2Bovd01-a	34	b205		205	POS	NEG	ESBL	POS	R	R	R	S	neg	neg	TEM	neg	nd	yes	B1		TEM	-	TEM-52 (SNP)	-	-	-	x	x	M050718	18.18	32.24	14.06	16.36	27.28	10.92	22.77	4/H9	TEM-52 (SNP)|B1
B	2	farm	F1B	chicks	F1b	F1S1	3	F1b01	cloacal	CTX-EMB	F1b01-g	35	b60		60	NEG	POS	AmpC	POS	R	R	R	R	neg	neg	TEM	CMY	nd	yes	A		TEM,CMY	-	TEM-1	CMY-2	-	-	x	x	M031117,M310518	18.86	19.79	0.93	13.82	16.57	2.75	10.73	5/A4	TEM-1|CMY-2|A
B	2	farm	F1B	chicks	F1b	F1S1	3	F1b08	cloacal	CTX-EMB	F1b08-g	36	b79		79	POS	NEG	ESBL	POS	R	I	R-I	S	GP1	neg	TEM	neg	nd	yes	D		CTX-M-1,TEM	CTX-M-55	TEM-1	-	-	-	x	x	M031117,M310518	9.4	26.78	17.38	17.86	24.93	7.07	18.9	5/F6	CTX-M-55|TEM-1|D
B	2	farm	F1B	chicks	F1b	F1S1	3	F1b09	cloacal	EMB	F1b09-a	37	b80		80	NEG	POS	AmpC	POS	R	R	R	R	neg	neg	TEM	CMY	nd	yes	B1		CMY	-	-	CMY-2	-	-	x	x	BMR_170518	17.2	18.2	1	13.36	15.46	2.1	10.37	5/F8	CMY-2|B1
B	2	farm	F1B	chicks	F1b	F1S1	3	F1b18	cloacal	CTX-EMB	F1b18-e	38	b109		109	POS	NEG	ESBL	POS	R	R	R	S	GP1	neg	TEM	neg	nd	yes	F		CTX-M-1,TEM	CTX-M-164	TEM-1	-	-	-	x	x	M031117	5.93	22.6	16.67	14.24	24.09	9.85	17.01	6/E5	CTX-M-164|TEM-1|F
B	2	farm	F2B	chicks	F2b	F2S1	6	F2b03	cloacal	CTX-EMB	F2b03-f	39	b211		211	NEG	POS	AmpC	POS	R	R	R	R	neg	neg	neg	CMY	nd	yes	B1		CMY	-	-	CMY-2	-	-	x	x	M031117	17.41	19.06	1.65	12.56	15.77	3.21	9.9	7/A8	CMY-2|B1
B	2	farm	F2B	chicks	F2b	F2S1	6	F2b06	cloacal	CTX-EMB	F2b06-e	40	b216		216	POS	NEG	ESBL	POS	R	R	R	S	neg	neg	SHV	neg	nd	yes	B1		SHV	-	SHV-12	-	-	-	x	x	M031117	19.6	38.06	18.46	12.7	24.27	11.57	17.95	7/C6	SHV-12|B1
B	2	farm	F2B	chicks	F2b	F2S1	6	F2b16	cloacal	CTX-EMB	F2b16-e	41	b234		234	POS	NEG	ESBL	POS	R	R	R	S	GP1	neg	TEM	neg	nd	yes	F		CTX-M-1,TEM	CTX-M-55	TEM-1	-	-	-	x	x	M031117	6.4	23.76	17.36	14.27	20.9	6.63	17.28	7/I5	CTX-M-55|TEM-1|F
B	2	farm	F2B	chicks	F2b	F2S1	6	F2b17	cloacal	CTX-EMB	F2b17-d	42	b236		236	POS	NEG	ESBL	POS	R	R	R	S	GP1	neg	TEM	neg	nd	yes	D		CTX-M-1,TEM	CTX-M-55	TEM-1	-	-	-	x	x	BMR_170518	6.4	22.71	16.31	14.96	21.09	6.13	16.25	8/A1	CTX-M-55|TEM-1|D
B	2	farm	F3B	chicks	F3b	F3S1	9	F3b02	cloacal	CTX-EMB	F3b02-g	43	b244		244	POS	POS	ESBL-AmpC	POS	R	R	R	R	neg	neg	SHV	CMY	nd	yes	B2		SHV,CMY	-	SHV-12	CMY-2	-	-	x	x	M031117	20.84	23.32	2.48	10.13	16.87	6.74	8.96	8/F6	SHV-12|CMY-2|B2
B	2	farm	F3B	chicks	F3b	F3S1	9	F3b04	cloacal	CTX-EMB	F3b04-g	44	b245		245	NEG	POS	AmpC	POS	R	R	R	R	neg	neg	TEM	CMY	nd	yes	A		CMY	-	-	CMY-2	-	-	x	x	M310518	18	18	0	13.66	14.37	0.71	10.47	8/H2	CMY-2|A
B	2	farm	F3B	chicks	F3b	F3S1	9	F3b07	cloacal	CTX-EMB	F3b07-g	45	b251		251	POS	NEG	ESBL	POS	I	R	I-R	S	neg	neg	SHV	neg	nd	yes	E		SHV	-	SHV-12	-	-	-	x	x	M310518	22.57	32	9.43	15.4	26	10.6	21.27	9/A5	SHV-12|E
B	2	farm	F4B	chicks	F4b	F4S1	12	F4b15	cloacal	CTX-EMB	F4b15-g	46	b283		283	NEG	POS	AmpC	POS	R	R	R	R	neg	neg	neg	CMY	nd	yes	B1		CMY	-	-	CMY-2	-	-	x	x	M050718	19.68	19.42	-0.26	13.63	15.36	1.73	8.55	11/B1	CMY-2|B1
B	2	farm	F4B	chicks	F4b	F4S1	12	F4b17	cloacal	CTX-EMB	F4b17-g	47	b286		286	NEG	POS	AmpC	POS	R	R	R	R	neg	neg	neg	CMY	nd	yes	E		CMY	-	-	CMY-2	-	-	x	x	M031117	19.2	19.7	0.5	13.78	15.2	1.42	8.12	11/C4	CMY-2|E
B	2	farm	F1B	broilers	F1B^	F1S2	4	F1B^04	cloacal	CTX-EMB	F1B^04-g	48	b130		130	NEG	POS	AmpC	POS	R	R	R	R	neg	neg	neg	CMY	nd	yes	A		CMY	-	-	CMY-2	-	-	x	x	M310518	17.72	19.73	2.01	14.65	16.06	1.41	7.72	11/H7	CMY-2|A
B	2	farm	F1B	broilers	F1B^	F1S2	4	F1B^12	cloacal	EMB	F1B^12-a	49	b152		152	NEG	NEG	NEG	NEG	I	S	I-S	S	neg	nd	SHV	nd	nd	yes	D		SHV	-	SHV-2?	-	-	-		x	M160718	23.07	27.14	4.07	22.38	26	3.62	24.8	12/E1	SHV-2?|D
B	2	farm	F1B	broilers	F1B^	F1S2	4	F1B^12	cloacal	CTX-EMB	F1B^12-f	50	b154		154	NEG	POS	AmpC	POS	R	I	R-I	R	neg	neg	neg	neg	pos	yes	B1		ampc	-	-	-	cAmpC	−88 (C→T), −82 (A→G), −42 (C→T), −18 (G→A), −1 (C→T) and +58 (C→T)	x	x	M031117	20.47	20.47	0	18.22	18.66	0.44	10.73	12/E6	cAmpC|B1
B	2	farm	F1B	broilers	F1B^	F1S2	4	F1B^16	cloacal	CTX-EMB	F1B^16-g	51	b166		166	NEG	POS	AmpC	POS	R	R	R	R	neg	neg	TEM	CMY	nd	yes	B1		TEM,CMY	-	TEM-1	CMY-2	-	-	x	x	M031117,M310518	20.16	20.16	0	15.7	16.65	0.95	11.02	12/H3	TEM-1|CMY-2|B1
B	2	farm	F1B	broilers	F1B^	F1S2	4	F1B^18	cloacal	CTX-EMB	F1B^18-g	52	b172		172	POS	NEG	ESBL	POS	R	R	R	S	GP1	neg	TEM	neg	nd	yes	F		CTX-M-1,TEM	CTX-M-55	TEM-1	-	-	-	x	x	M031117,M310518	7.41	26.22	18.81	14.88	25.7	10.82	18.05	12/I8	CTX-M-55|TEM-1|F
B	2	farm	F2B	broilers	F2B^	F2S2	7	F2B^07	cloacal	CTX-EMB	F2B^07-g	53	b303		303	POS	NEG	ESBL	POS	R	R	R	S	GP1	neg	TEM	neg	nd	yes	F		CTX-M-1,TEM	CTX-M-55	TEM-1	-	-	-	x	x	M031117,M310518	6.24	28.11	21.87	13.96	23.1	9.14	17.7	13/G2	CTX-M-55|TEM-1|F
B	2	farm	F2B	broilers	F2B^	F2S2	7	F2B^08	cloacal	CTX-EMB	F2B^08-e	54	b305		305	POS	NEG	ESBL	POS	R	R	R	S	neg	neg	SHV	neg	nd	yes	B1		SHV	-	SHV-12	-	-	-	x	x	M031117	20.13	31.4	11.27	12.65	23.57	10.92	20.14	13/G8	SHV-12|B1
B	2	farm	F3B	broilers	F3B^	F3S2	10	F3B^02	cloacal	EMB	F3B^02-a	55	b323		323	POS	NEG	ESBL	POS	R	R	R	S	neg	neg	SHV	neg	nd	yes	E		SHV	-	SHV-12	-	-	-	x	x	M160718	19.36	26.8	7.44	12.19	21.55	9.36	20.19	14/G3	SHV-12|E
B	2	farm	F3B	broilers	F3B^	F3S2	10	F3B^10	cloacal	EMB	F3B^10-a	56	b336		336	POS	NEG	ESBL	POS	R	I	R-I	S	GP1	neg	neg	neg	nd	yes	E		CTX-M-1	CTX-M-1	-	-	-	-	x	x	M031117	10.17	25.96	15.79	17.34	23.17	5.83	20.51	15/D4	CTX-M-1|E
B	2	farm	F3B	broilers	F3B^	F3S2	10	F3B^lungs	tissue	EMB	F3Blungs-a	57	b354		354	POS	NEG	ESBL	POS	R	I	R-I	S	GP1	neg	neg	neg	nd	yes	E		CTX-M-1	CTX-M-1	-	-	-	-		x	BMR_170518	9.7	27.51	17.81	18.18	24.09	5.91	19.81	16/C1	CTX-M-1|E
B	2	farm	F4B	broilers	F4B^	F4S2	13	F4B^07	cloacal	CTX-EMB	F4B^07-g	58	b365		365	NEG	POS	AmpC	POS	R	R	R	R	neg	neg	neg	CMY	nd	yes	E		CMY	-	-	CMY-2	-	-	x	x	M031117	16.65	17.66	1.01	14.52	16.04	1.52	7.91	16/G9	CMY-2|E
B	2	farm	F4B	broilers	F4B^	F4S2	13	F4B^12	cloacal	CTX-EMB	F4B^12-f	59	b371		371	NEG	POS	AmpC	POS	R	I	R-I	R	neg	neg	neg	CMY	nd	yes	A		CMY	-	-	CMY-2	-	-	x	x	M310518	20.84	23.44	2.6	17.88	19.34	1.46	12	17/A8	CMY-2|A
B	2	slaughter	F1B	carcass	F1Bc	F1Sc	5	F1Bc08	carcass	CTX-EMB	F1Bc08-h	109		62	62	NEG	POS	AmpC	POS	R	R	R	R	nd	neg	neg	CMY	nd	yes	B2		CMY	-	-	CMY-2	-	-	x	x	M310518	20.91	20.56	-0.35	15.46	15.7	0.24	12.62	1/F6	CMY-2|B2
B	2	slaughter	F1B	carcass	F1Bc	F1Sc	5	F1Bc16	carcass	EMB	F1Bc16-c	110		114	114	POS	NEG	ESBL	POS	R	S	R-S	S	GP1	neg	neg	nd	nd	yes	D		CTX-M-1	CTX-M-1	-	-	-	-	x	x	M310518	14.1	33.68	19.58	25.88	15.13	-10.75	24.92	2/H2	CTX-M-1|D
B	2	slaughter	F1B	carcass	F1Bc	F1Sc	5	F1Bc19	carcass	CTX-EMB	F1Bc19-i	111		242	242	NEG	POS	AmpC	POS	R	R	R	R	nd	neg	TEM	CMY	nd	yes	B1		CMY	-	-	CMY-2	-	-	x	x	M310518	20.76	19.74	-1.02	13.65	12.57	-1.08	8.81	3/B7	CMY-2|B1
B	2	slaughter	F2B	carcass	F2Bc	F2Sc	8	F2Bc04	carcass	CTX-EMB	F2Bc04-g	112		176	176	POS	NEG	ESBL	POS	R	R	R	S	GP1	neg	TEM	nd	nd	yes	F		CTX-M-1	CTX-M-55	-	-	-	-	x	x	M310518	6.36	24.56	18.2	14.08	21.18	7.1	16.58	2/A9	CTX-M-55|F
B	2	slaughter	F2B	carcass	F2Bc	F2Sc	8	F2Bc09	carcass	CTX-EMB	F2Bc09-g	113		211	211	POS	NEG	ESBL	POS	R	R	R	S	neg	neg	SHV	nd	nd	yes	B1		SHV	-	SHV-12	-	-	-	x	x	M310518	18.45	26.49	8.04	12.57	22.47	9.9	20.9	3/G3	SHV-12|B1
B	2	slaughter	F2B	carcass	F2Bc	F2Sc	8	F2Bc12	carcass	CTX-EMB	F2Bc12-g	114		281	281	POS	NEG	ESBL	POS	R	R	R	S	neg	neg	SHV	nd	nd	yes	A		SHV	-	SHV-12	-	-	-	x	x	BMR_170518	18.51	30.3	11.79	12.12	24.92	12.8	23.63	4/F2	SHV-12|A
B	2	slaughter	F3B	carcass	F3Bc	F3Sc	11	F3Bc01	carcass	CTX-EMB	F3Bc01-g	115		344	344	POS	NEG	ESBL	POS	R	I	R-I	S	GP1	neg	neg	nd	nd	yes	A		CTX-M-1	CTX-M-1	-	-	-	-	x	x	M310518	5.75	26.58	20.83	19.86	24.55	4.69	17.57	4/E9	CTX-M-1|A
B	2	slaughter	F3B	carcass	F3Bc	F3Sc	11	F3Bc10	carcass	CTX-EMB	F3Bc10-g	116		419	419	POS	NEG	ESBL	POS	R	R	R	S	GP1	neg	TEM	nd	nd	yes	F		CTX-M-1	CTX-M-55	-	-	-	-	x	x	M310518	6.14	24.32	18.18	14.44	22.38	7.94	15.59	5/F8	CTX-M-55|F
B	2	slaughter	F3B	carcass	F3Bc	F3Sc	11	F3Bc14	carcass	CTX-EMB	F3Bc14-i	117		449	449	POS	NEG	ESBL	POS	R	R	R	S	neg	neg	SHV	nd	nd	yes	A		SHV	-	SHV-12	-	-	-	x	x	M310518	18.11	24.72	6.61	12.33	24.01	11.68	19.83	6/E2	SHV-12|A
B	2	slaughter	F4B	carcass	F4Bc	F4Sc	14	F4Bc01	carcass	CTX-EMB	F4Bc01-i	118		505	505	POS	NEG	ESBL	POS	R	I	R-I	S	GP1	neg	TEM	nd	nd	yes	F		CTX-M-1	CTX-M-55	-	-	-	-	x	x	M310518	6.66	27.19	20.53	17.08	25.27	8.19	18.49	6/H7	CTX-M-55|F
B	2	slaughter	F4B	carcass	F4Bc	F4Sc	14	F4Bc03	carcass	CTX-EMB	F4Bc03-g	119		522	522	NEG	POS	AmpC	POS	R	I	R-I	R	nd	neg	neg	CMY	nd	yes	D		CMY	-	-	CMY-2	-	-	x	x	M310518	19.93	19.92	-0.01	17.05	18.92	1.87	6.66	7/A1	CMY-2|D
B	2	slaughter	F4B	carcass	F4Bc	F4Sc	14	F4Bc11	carcass	CTX-EMB	F4Bc11-g	120		571	571	POS	NEG	ESBL	POS	R	S	R-S	S	GP1	neg	TEM	nd	nd	yes	F		CTX-M-1	CTX-M-1	-	-	-	-	x	x	M310518	11.87	31.26	19.39	24.96	32.32	7.36	27.4	7/B6	CTX-M-1|F
B	2	slaughter	F4B	carcass	F4Bc	F4Sc	14	F4Bc12	carcass	CTX-EMB	F4Bc12-g	121		578	578	NEG	POS	AmpC	POS	I	I	I	R	nd	neg	neg	neg	pos	yes	B1		ampc	-	-	-	cAmpC	−88 (C→T), −82 (A→G), −42 (C→T), −18 (G→A), −1 (C→T) and +58 (C→T)	x	x	M031117	22.7	22.71	0.01	17.27	17.92	0.65	10.47	7/I6	cAmpC|B1
B	2	slaughter	F4B	carcass	F4Bc	F4Sc	14	F4Bc14	carcass	CTX-EMB	F4Bc14-g	122		594	594	NEG	POS	AmpC	POS	R	R	R	R	nd	neg	neg	neg	pos	yes	A		ampc	-	-	-	cAmpC	−88 (C→T), −82 (A→G), −42 (C→T), −18 (G→A), −1 (C→T) and +58 (C→T)	x	x	M031117	17.81	19.72	1.91	15.15	16.2	1.05	9.42	7/G8	cAmpC|A
C	3	farm	C	breeder-chicks	c	BrS1	1	c01	cloacal	CTX-EMB	c01-d	60	c3		3	POS	POS	ESBL-AmpC	POS	R	R	R	R	neg	neg	neg	CMY	nd	yes	B2		CMY	-	-	CMY-2	-	-	ST429	x	M050718	6.2	19.17	12.97	14.14	13.73	-0.41	10.13	17/G6	CMY-2|B2
C	3	farm	C	breeder-layers	C^	BrS2	2	C^12	cloacal	CTX-EMB	C^12-e	61	c42		42	POS	NEG	ESBL	POS	R	R	R	S	GP1	nd	TEM	nd	nd	yes	F		CTX-M-1	CTX-M-55	-	-	-	-	ST457	x	M270618	6.3	27.77	21.47	15.85	24.68	8.83	18.07	31/A9	CTX-M-55|F
C	3	farm	C	breeder-layers	C^	BrS2	2	C^ovary2a	tissue	EMB	C^ovary2a-a	62	c45		45	POS	NEG	ESBL	POS	R	R	R	S	neg	neg	TEM,SHV	nd	nd	yes	A		TEM, SHV	-	TEM-1, SHV-12	-	-	-	x	x	M160718	20.14	26.62	6.48	13.17	23.64	10.47	18.76	31/F1	TEM-1, SHV-12|A
C	3	farm	F1C	chicks	F1c	F1S1	3	F1c01	cloacal	CTX-EMB	F1c01-d	63	c47		47	NEG	POS	AmpC	POS	R	R	R	R	nd	nd	neg	CMY	nd	yes	B2		CMY	-	-	CMY-2	-	-	x	x	M050718	20.85	20.85	0	16.67	16.95	0.28	10.53	31/F9	CMY-2|B2
C	3	farm	F1C	chicks	F1c	F1S1	3	F1c10	cloacal	CTX-EMB	F1c10-b	64	c56		56	NEG	POS	AmpC	POS	R	R	R	R	nd	nd	neg	CMY	nd	yes	A		CMY	-	-	CMY-2	-	-	x	x	M050718	20.31	22.75	2.44	16.58	18.74	2.16	13.64	31/I4	CMY-2|A
C	3	farm	F1C	chicks	F1c	F1S1	3	F1c17	cloacal	EMB	F1c17-c	65	c64		64	POS	NEG	ESBL	POS	R	R	R	S	neg	neg	SHV	nd	nd	yes	F		SHV	-	SHV-12	-	-	-	ST117	x	M160718	21.68	30.04	8.36	14.67	25.09	10.42	22.34	32/c04	SHV-12|F
C	3	farm	F2C	chicks	F2c	F2S1	6	F2c01	cloacal	CTX-EMB	F2c01-d	66	c69		69	POS	NEG	ESBL	POS	R	S	R-S	S	GP9	nd	TEM,OXA	nd	nd	yes	B1		CTX-M-9	CTX-M-65	-	-	-	-	x	x	M050718	14.43	18.69	4.26	22.69	25.52	2.83	22.84	32/F1	CTX-M-65|B1
C	3	farm	F2C	chicks	F2c	F2S1	6	F2c03	cloacal	CTX-EMB	F2c03-d	67	c76		76	POS	NEG	ESBL	POS	R	S	R-S	S	GP9	nd	TEM,OXA	nd	nd	yes	A		CTX-M-9	CTX-M-65	-	-	-	-	ST2179	x	M050718	14.23	22.41	8.18	24.24	25.94	1.7	24.33	32/G2	CTX-M-65|A
C	3	farm	F2C	chicks	F2c	F2S1	6	F2c11	cloacal	CTX-EMB	F2c11-d	68	c88		88	POS	NEG	ESBL	POS	R	I	R-I	S	GP1	nd	TEM	nd	nd	yes	F		CTX-M-1	CTX-M-55	-	-	-	-	x	x	M270618	10.83	30.29	19.46	17.99	27.26	9.27	22.28	33/B4	CTX-M-55|F
C	3	farm	F2C	chicks	F2c	F2S1	6	F2c18	cloacal	EMB	F2c18-b	69	c104		104	POS	NEG	ESBL	POS	R	R	R	S	neg	neg	shv	nd	nd	yes	A		SHV	-	SHV-12	-	-	-	x	x	M160718	20.51	23.68	3.17	11.93	21.33	9.4	20.01	33/F1	SHV-12|A
C	3	farm	F3C	chicks	F3c	F3S1	9	F3c11	cloacal	EMB	F3c11-b	70	c124		124	POS	NEG	ESBL	POS	I	R	I-R	S	neg	neg	shv	nd	nd	yes	A		SHV	-	SHV-12 +	-	-	-	x	x	M160718	22.77	33.7	10.93	13.17	24.5	11.33	23.41	34/D6	SHV-12 +|A
C	3	farm	F3C	chicks	F3c	F3S1	9	F3c13	cloacal	CTX-EMB	F3c13-d	71	c129		129	NEG	POS	AmpC	POS	R	R	R	R	nd	nd	neg	CMY	nd	yes	E		CMY	-	-	CMY-2	-	-	x	x	M050718	18.93	19.78	0.85	15.61	17.77	2.16	9.68	34/E9	CMY-2|E
C	3	farm	F3C	chicks	F3c	F3S1	9	F3c14	cloacal	CTX-EMB	F3c14-d	72	c130		130	NEG	POS	AmpC	POS	R	R	R	R	nd	nd	neg	CMY	nd	yes	A		CMY	-	-	CMY-2	-	-	repeat adk with F1 andR	x	M050718	20.37	20.7	0.33	15.65	17.61	1.96	8.39	34/F5	CMY-2|A
C	3	farm	F4C	chicks	F4c	F4S1	12	F4c01	cloacal	CTX-EMB	F4c01-d	73	c137		137	POS	NEG	ESBL	POS	R	S	R-S	S	GP9	nd	TEM,OXA	nd	nd	yes	B1		CTX-M-9	CTX-M-65	-	-	-	-	ST2179	x	M050718	13.42	27.33	13.91	22.95	25.03	2.08	20.82	35/A5	CTX-M-65|B1
C	3	farm	F4C	chicks	F4c	F4S1	12	F4c13	cloacal	CTX-EMB	F4c13-d	74	c147		147	POS	NEG	ESBL	POS	R	R	R	S	neg	neg	TEM,SHV	nd	nd	yes	A		SHV	-	SHV-12	-	-	-	x	x	M160718	19.28	30.76	11.48	14.77	25.6	10.83	22.1	35/G6	SHV-12|A
C	3	farm	F4C	chicks	F4c	F4S1	12	F4c15	cloacal	CTX-EMB	F4c15-d	75	c149		149	NEG	POS	AmpC	POS	R	R	R	R	nd	nd	neg	CMY	nd	yes	F		CMY	-	-	CMY-2	-	-	x	x	M050718	18.71	17.37	-1.34	13.57	15.85	2.28	9.57	35/H7	CMY-2|F
C	3	farm	F4C	chicks	F4c	F4S1	12	F4c18	cloacal	CTX-EMB	F4c18-d	76	c152		152	NEG	POS	AmpC	POS	R	R	R	S	neg	nd	TEM	neg	pos	yes	F		TEM, ampc	-	TEM-1	-	cAmpC	−88 (C→T), −82 (A→G), −42(C→T), −18 (G→A), −1 (C→T) and +58 (C→T)	x	x	M050718, M160718	20.87	22.11	1.24	15.11	17.89	2.78	16.6	36/A4	TEM-1|cAmpC|F
C	3	farm	F1C	broilers	F1C^	F1S2	4	F1C^06	cloacal	EMB	F1C^06-b	77	c158		158	POS	NEG	ESBL	POS	R	R	R	S	GP1	nd	neg	nd	nd	yes	F		CTX-M-1	CTX-M-55	-	-	-	-	ST457	x	M270618	8.65	31.39	22.74	17	30.64	13.64	20.36	36/D8	CTX-M-55|F
C	3	farm	F2C	broilers	F2C^	F2S2	7	F2C^02	cloacal	CTX-EMB	F2C^02-d	78	c166		166	POS	NEG	ESBL	POS	R	S	R-S	S	GP2	nd	TEM	nd	nd	yes	A		CTX-M-2	CTX-M-2	-	-	-	-	ST4980	x	M050718	12.96	29.45	16.49	22.29	28.29	6	25.22	37/c09	CTX-M-2|A
C	3	farm	F2C	broilers	F2C^	F2S2	7	F2C^03	cloacal	EMB	F2C^03-b	79	c167		167	POS	NEG	ESBL	POS	I	R	I-R	S	neg	nd	TEM,SHV	nd	nd	yes	A		TEM, SHV	-	TEM-1, SHV-12	-	-	-	x	x	M160718	22.99	34.72	11.73	15.23	28.71	13.48	23.56	37/D3	TEM-1, SHV-12|A
C	3	farm	F2C	broilers	F2C^	F2S2	7	F2C^04	cloacal	CTX-EMB	F2C^04-d	80	c169		169	POS	NEG	ESBL	POS	R	I	R-I	S	GP1	nd	TEM	nd	nd	yes	F		CTX-M-1	CTX-M-55	-	-	-	-	x	x	M160718	10.23	31.07	20.84	17.6	28.45	10.85	20.23	37/E1	CTX-M-55|F
C	3	farm	F3C	broilers	F3C^	F3S2	10	F3C^04	cloacal	CTX-EMB	F3C^04-c	81	c188		188	POS	NEG	ESBL	POS	R	I	R-I	S	GP1	nd	neg	nd	nd	yes	F		CTX-M-1	CTX-M-55	-	-	-	-	ST457	x	M270618	9.8	32.03	22.23	18.13	30.53	12.4	19.31	38/F4	CTX-M-55|F
C	3	farm	F3C	broilers	F3C^	F3S2	10	F3C^06	cloacal	CTX-EMB	F3C^06-d	82	c190		190	POS	NEG	ESBL	POS	I	R	I-R	S	neg	nd	TEM,SHV	nd	nd	yes	A		TEM, SHV	-	TEM-1, SHV-12	-	-	-	x	x	M160718	23.08	31.52	8.44	14.74	27.97	13.23	21.84	38/G4	TEM-1, SHV-12|A
C	3	farm	F4C	broilers	F4C^	F4S2	13	F4C^02	cloacal	CTX-EMB	F4C^02-d	83	c196		196	POS	NEG	ESBL	POS	R	I	R-I	S	GP1	nd	neg	nd	nd	yes	F		CTX-M-1	CTX-M-55	-	-	-	-	x	x	M270618	8.76	33	24.24	18.52	30.69	12.17	20.5	39/D8	CTX-M-55|F
C	3	farm	F4C	broilers	F4C^	F4S2	13	F4C^05	cloacal	CTX-EMB	F4C^05-d	84	c197		197	POS	NEG	ESBL	POS	I	R	I-R	S	neg	nd	TEM,SHV	nd	nd	yes	A		SHV	-	SHV-12	-	-	-	x	x	M160718	23.24	34.92	11.68	14.51	27.06	12.55	21.84	39/F1	SHV-12|A
C	3	farm	F4C	broilers	F4C^	F4S2	13	F4C^14	cloacal	CTX-EMB	F4C^14-d	85	c198		198	NEG	POS	AmpC	POS	R	R	R	S	neg	nd	TEM	neg	pos	yes	F		TEM, ampc	-	TEM-1	-	cAmpC	−88 (C→T), −82 (A→G), −42(C→T), −18 (G→A), −1 (C→T) and +58 (C→T)	ST117	x	M050718, M160718	20.32	20.75	0.43	14.99	18.38	3.39	16.2	39/I3	TEM-1|cAmpC|F
C	3	slaughter	F1C	carcass	F1Cc	F1Sc	5	F1Cc01	carcass	CTX-EMB	F1Cc01-e	123		1220	1220	POS	NEG	ESBL	POS	R	R	R	S	GP1	neg	neg	nd	nd	yes	F		CTX-M-1	CTX-M-55	-	-	-	-	x	x	M270618	8.79	25.11	16.32	13.82	24.56	10.74	20.53	15/E1	CTX-M-55|F
C	3	slaughter	F1C	carcass	F1Cc	F1Sc	5	F1Cc04	carcass	CTX-EMB	F1Cc04-e	124		1234	1234	POS	NEG	ESBL	POS	R	R	R	S	GP1	neg	TEM	nd	nd	yes	B2		CTX-M-1	CTX-M-55	-	-	-	-	x!	x	M270618	8.25	27.34	19.09	14.9	25.31	10.41	19.09	15/A3	CTX-M-55|B2
C	3	slaughter	F1C	carcass	F1Cc	F1Sc	5	F1Cc16	carcass	CTX-EMB	F1Cc16-e	125		1293	1293	POS	NEG	ESBL	POS	S	R	S-R	S	nd	nd	SHV	nd	nd	yes	A		SHV	-	SHV-12	-	-	-	x	x	M160718	33.74	17.45	-16.29	9.63	20.1	10.47	26.13	15/F9	SHV-12|A
C	3	slaughter	F2C	carcass	F2Cc	F2Sc	8	F2Cc07	carcass	EMB	F2Cc07-a	126		1360	1360	POS	NEG	ESBL	POS	R	S	R-S	S	GP1	nd	neg	nd	nd	yes	A		CTX-M-1	CTX-M-1	-	-	-	-	x	x	M270618	13.66	30.07	16.41	23.35	21.01	-2.34	22.91	16/A8	CTX-M-1|A
C	3	slaughter	F2C	carcass	F2Cc	F2Sc	8	F2Cc11	carcass	CTX-EMB	F2Cc11-e	127		1382	1382	POS	NEG	ESBL	POS	R	R	R	S	GP1	nd	TEM	nd	nd	yes	B2		CTX-M-1	CTX-M-55	-	-	-	-	x	x	M270618	6.25	25.7	19.45	14.95	23.89	8.94	18.52	17/E1	CTX-M-55|B2
C	3	slaughter	F2C	carcass	F2Cc	F2Sc	8	F2Cc01	carcass	CTX-EMB	F2Cc01-f	128		1420	1420	POS	NEG	ESBL	POS	R	I	R-I	S	GP2	neg	TEM	nd	nd	yes	A		CTX-M-2	CTX-M-2	-	-	-	-	x	x	M050718	7.6	24.35	16.75	19.11	23.4	4.29	23.13	17/G5	CTX-M-2|A
C	3	slaughter	F2C	carcass	F2Cc	F2Sc	8	F2Cc03	carcass	CTX-EMB	F2Cc03-f	129		1424	1424	POS	NEG	ESBL	POS	R	I	R-I	S	GP9	neg	TEM,OXA	nd	nd	yes	C		CTX-M-9	CTX-M-65	-	-	-	-	x	x	M050718	8.95	23.59	14.64	20.82	25	4.18	21.52	17/B6	CTX-M-65|C
C	3	slaughter	F2C	carcass	F2Cc	F2Sc	8	F2Cc07	carcass	CTX-EMB	F2Cc07-h	130		1431	1431	POS	NEG	ESBL	POS	R	I	R-I	S	GP1	neg	TEM	nd	nd	yes	B1		CTX-M-1	CTX-M-55	-	-	-	-	x	x	M270618	8.76	27.73	18.97	17.83	24.9	7.07	21.66	17/I6	CTX-M-55|B1
C	3	slaughter	F2C	carcass	F2Cc	F2Sc	8	F2Cc09	carcass	CTX-EMB	F2Cc09-f	131		1434	1434	POS	NEG	ESBL	POS	R	S	R-S	S	GP9	nd	SHV,OXA	nd	nd	yes	B1		CTX-M-9	CTX-M-65	-	-	-	-	x	x	M050718	10.9	27.26	16.36	22.94	24.51	1.57	21.08	17/C7	CTX-M-65|B1
C	3	slaughter	F2C	carcass	F2Cc	F2Sc	8	F2Cc13	carcass	CTX-EMB	F2Cc13-f	132		1455	1455	POS	NEG	ESBL	POS	R	R	R	S	GP1	neg	neg	nd	nd	yes	F		CTX-M-1	CTX-M-55	-	-	-	-	x	x	M270618	9.01	24.87	15.86	16.4	22.16	5.76	19.78	17/F9	CTX-M-55|F
C	3	slaughter	F3C	carcass	F3Cc	F3Sc	11	F3Cc01	carcass	CTX-EMB	F3Cc01-e	133		1462	1462	POS	NEG	ESBL	POS	R	R	R	S	neg	neg	TEM,SHV,OXA	nd	nd	yes	F		SHV	-	SHV-12	-	-	-	x	x	M160718	19.22	27.45	8.23	11.87	21.98	10.11	21.5	18/D1	SHV-12|F
C	3	slaughter	F3C	carcass	F3Cc	F3Sc	11	F3Cc02	carcass	CTX-EMB	F3Cc02-e	134		1468	1468	NEG	POS	AmpC	POS	R	I	R-I	R	nd	nd	neg	neg	pos	yes	A		ampc	-	-	-	cAmpC	−88 (C→T), −82 (A→G), −42(C→T), −18 (G→A), −1 (C→T) and +58 (C→T)	x	x	M160718	20.15	20.82	0.67	20.69	16.57	-4.12	9.93	18/A1	cAmpC|A
C	3	slaughter	F3C	carcass	F3Cc	F3Sc	11	F3Cc03	carcass	CTX-EMB	F3Cc03-e	135		1474	1474	NEG	POS	AmpC	POS	R	R	R	R	nd	nd	neg	neg	pos	yes	F		ampc	-	-	-	cAmpC	−88 (C→T), −82 (A→G), −42(C→T), −18 (G→A), −1 (C→T) and +58 (C→T)	x	x	M160718	19.96	20.73	0.77	13.72	15.4	1.68	6.81	18/G2	cAmpC|F
C	3	slaughter	F3C	carcass	F3Cc	F3Sc	11	F3Cc04	carcass	CTX-EMB	F3Cc04-e	136		1480	1480	NEG	POS	AmpC	POS	R	R	R	R	nd	nd	neg	neg	pos	yes	B1		ampc	-	-	-	cAmpC	−88 (C→T), −82 (A→G), −42(C→T), −18 (G→A), −1 (C→T) and +58 (C→T)	x	x	M160718	20.96	21.27	0.31	16.21	17.44	1.23	8.38	18/D3	cAmpC|B1
C	3	slaughter	F3C	carcass	F3Cc	F3Sc	11	F3Cc06	carcass	EMB	F3Cc06-a	137		1488	1488	POS	NEG	ESBL	POS	R	R	R	S	GP1	neg	neg	nd	nd	yes	F		CTX-M-1	CTX-M-55	-	-	-	-	x	x	M160718	6.81	25.18	18.37	15.44	23.85	8.41	19.47	18/C4	CTX-M-55|F
C	3	slaughter	F4C	carcass	F4Cc	F4Sc	14	F4Cc01	carcass	CTX-EMB	F4Cc01-e	138		1518	1518	NEG	POS	AmpC	POS	I	I	I	R	nd	nd	neg	neg	pos	yes	B1		ampc	-	-	-	cAmpC	−88 (C→T), −82 (A→G), −42(C→T), −18 (G→A), −1 (C→T) and +58 (C→T)	x	x	M160718	25.46	24.9	-0.56	20.94	23.16	2.22	8.46	18/F7	cAmpC|B1
C	3	slaughter	F4C	carcass	F4Cc	F4Sc	14	F4Cc03	carcass	CTX-EMB	F4Cc03-e	139		1527	1527	POS	NEG	ESBL	POS	R	R	R	S	GP1	neg	neg	nd	nd	yes	B1		CTX-M-1	CTX-M-55	-	-	-	-	x	x	M270618	9.64	29.09	19.45	16.86	27.67	10.81	20.28	18/F8	CTX-M-55|F
C	3	slaughter	F4C	carcass	F4Cc	F4Sc	14	F4Cc07	carcass	CTX-EMB	F4Cc07-f	140		1584	1584	POS	NEG	ESBL	POS	R	I	R-I	S	GP1	neg	neg	nd	nd	yes	F		CTX-M-1	CTX-M-55	-	-	-	-	x	x	M270618	11.19	27.92	16.73	18.26	28.06	9.8	22.09	19/I5	CTX-M-55|F
C	3	slaughter	F3C	carcass	F3Cc	F3Sc	11	F3Cc15	carcass	CTX-EMB	F3Cc15-e	141		1628	1628	POS	NEG	ESBL	POS	R	I	R-I	S	GP1	neg	neg	nd	nd	yes	F		CTX-M-1	CTX-M-55	-	-	-	-		x	M050718	7.88	29.19	21.31	19.07	28.03	8.96	19.37	20/I1	CTX-M-55|F
C	3	slaughter	F4C	carcass	F4Cc	F4Sc	14	F4Cc20	carcass	CTX-EMB	F4Cc20-e	142		1699	1699	POS	NEG	ESBL	POS	R	I	R-I	S	GP9	neg	TEM,OXA	nd	nd	yes	B1		CTX-M-9	CTX-M-65	-	-	-	-	x	x	M050718	12.04	25.89	13.85	20.71	23.08	2.37	21.37	20/H9	CTX-M-65|B1
C	3	slaughter	F4C	carcass	F4Cc	F4Sc	14	F4Cc12	carcass	CTX-EMB	F4Cc12-f	143		1702	1702	POS	NEG	ESBL	POS	R	I	R-I	S	GP1	neg	neg	nd	nd	yes	D		CTX-M-1	CTX-M-1	-	-	-	-	x	x	M050718	12.58	26.69	14.11	20.69	25.05	4.36	22.02	21/B1	CTX-M-1|D
C	3	slaughter	F4C	carcass	F4Cc	F4Sc	14	F4Cc18	carcass	CTX-EMB	F4Cc18-f	144		1710	1710	NEG	POS	AmpC	POS	R	R	R	S	neg	nd	TEM	neg	pos	yes	F		TEM, ampc	-	TEM-1	-	cAmpC	−88 (C→T), −82 (A→G), −42(C→T), −18 (G→A), −1 (C→T) and +58 (C→T)	x	x	M160718	19.13	19.77	0.64	14.54	16.45	1.91	16.14	21/I1	TEM-1|cAmpC|F
[truncated: 11 more columns]

## Sheet: IMT
chain	stage-code_new	sample-type	isolation	Berlin_code	PCR code	ESBLorAmpC	CTXMGp_1_2_9_Multiplex	CTXMGp_8_25_Multiplex	T_S_O_Multiplex	AmpC_Multiplex	cAmpC_pos-neg	ResistanceGene	phylogroup	CTX_SEQ	TSO_SEQ	AmpC_SEQ	imt
A	BrS1	cloacal	EMB	1	205	POS	nd	nd	neg	CMY	nd	CMY	F	-	-	CMY-2	IMT45988
A	BrS1	cloacal	EMB	2	208	POS	nd	nd	neg	CMY	nd	CMY	E	-	-	CMY-2	IMT45989
A	BrS1	cloacal	EMB	3	243	POS	neg	neg	neg	CMY	nd	CMY	B2	-	-	CMY-2	IMT45990
A	BrS1	cloacal	EMB	4	246	POS	nd	nd	neg	CMY	nd	CMY	D	-	-	CMY-2	IMT45991
A	BrS2	cloacal	EMB	5	1	POS	nd	nd	neg	neg	pos	cAmpC	A	-	-	-	IMT45992
A	BrS2	cloacal	CTX-EMB	6	2	POS	nd	nd	neg	CMY	nd	CMY	B2	-	-	CMY-2	IMT45993
A	BrS2	cloacal	CTX-EMB	7	3	POS	nd	nd	tem	CMY	nd	CMY	A	-	TEM-1	CMY-2	IMT45994
A	F1S1	cloacal	CTX-EMB	8	5	POS	nd	nd	neg	CMY	nd	CMY	B2	-	-	CMY-2	IMT45995
A	F1S1	cloacal	CTX-EMB	9	7	POS	nd	nd	neg	CMY	nd	CMY	F	-	-	CMY-2	IMT45996
A	F2S1	cloacal	CTX-EMB	10	16	POS	GP1	nd	tem	nd	nd	CTXGP1	F	CTX-M-55	-	-	IMT45997
A	F2S1	cloacal	CTX-EMB	11	21	POS	GP1	nd	tem	CMY	nd	CTXGP1, CMY	B2	CTX-M-55	TEM-1	CMY-2	IMT45998
A	F2S1	cloacal	CTX-EMB	12	23	POS	nd	nd	neg	CMY	nd	CMY	B2	-	-	CMY-2	IMT45999
A	F3S1	cloacal	CTX-EMB	13	31	POS	nd	nd	neg	CMY	nd	CMY	F	-	-	CMY-2	IMT46000
A	F3S1	cloacal	CTX-EMB	14	38	POS	GP1	nd	neg	nd	nd	CTXGP1	F	CTX-M-1	-	-	IMT46001
A	F4S1	cloacal	CTX-EMB	15	53	POS	nd	nd	neg	CMY	nd	CMY	F	-	-	CMY-2	IMT46002
A	F4S1	cloacal	EMB	16	57	POS	GP1	nd	neg	nd	nd	CTXGP1	F	CTX-M-1	-	-	IMT46003
A	F1S2	cloacal	CTX-EMB	17	66	POS	GP1	nd	tem	nd	nd	CTXGP1	F	CTX-M-55	-	-	IMT46004
A	F2S2	cloacal	CTX-EMB	18	70	POS	GP1	nd	tem	nd	nd	CTXGP1	F	CTX-M-55	-	-	IMT46005
A	F2S2	cloacal	CTX-EMB	19	71	POS	nd	nd	neg	CMY	nd	CMY	A	-	-	CMY-2	IMT46006
A	F2S2	cloacal	CTX-EMB	20	76	POS	GP1	nd	tem	nd	nd	CTXGP1	A	CTX-M-1	-	-	IMT46007
A	F2S2	cloacal	CTX-EMB	21	80	POS	GP1	nd	tem	nd	nd	CTXGP1	B1	CTX-M-1	-	-	IMT46008
A	F3S2	cloacal	CTX-EMB	22	84	POS	GP1	nd	tem	nd	nd	CTXGP1	A	CTX-M-1	-	-	IMT46009
A	F3S2	cloacal	CTX-EMB	23	86	POS	GP1	nd	tem	nd	nd	CTXGP1	F	2 genes	-	-	IMT46010
A	F3S2	cloacal	CTX-EMB	24	88	POS	nd	nd	tem	neg	pos	cAmpC	C	-	-	-	IMT46011
A	F3S2	cloacal	EMB	25	90	POS	nd	nd	tem	neg	pos	cAmpC	B1	-	-	-	IMT46012
A	F3S2	cloacal	CTX-EMB	26	94	POS	nd	nd	tem	CMY	nd	CMY	A	-	-	CMY-2	IMT46013
A	F3S2	cloacal	EMB	27	96	POS	GP1	nd	tem	nd	nd	CTXGP1	E	CTX-M-55	-	-	IMT46014
A	F4S2	cloacal	EMB	28	111	POS	GP1	nd	neg	nd	nd	CTXGP1	D	CTX-M-1	-	-	IMT46015
A	F4S2	cloacal	CTX-EMB	29	112	POS	GP1	nd	neg	nd	nd	CTXGP1	F	CTX-M-55	-	-	IMT46016
B	BrS2	cloacal	CTX-EMB	30		POS	nd	nd	neg	neg	pos	cAmpC	B1	-	-	-	IMT46017
B	BrS2	cloacal	CTX-EMB	31	27	POS	neg	neg	neg	CMY	nd	CMY	E	-	-	CMY-2	IMT46018
B	BrS2	cloacal	CTX-EMB	32	45	POS	neg	neg	SHV	neg	nd	SHV	B1	-	SHV-12	-	IMT46019
B	BrS2	cloacal	CTX-EMB	33	57	POS	neg	neg	TEM	neg	nd	TEM-52	A	-	TEM-52 (SNP)	-	IMT46020
B	BrS2.1	tissue	EMB	34	205	POS	neg	neg	TEM	neg	nd	TEM-52	B1	-	TEM-52 (SNP)	-	IMT46021
B	F1S1	cloacal	CTX-EMB	35	60	POS	neg	neg	TEM	CMY	nd	CMY	A	-	TEM-1	CMY-2	IMT46022
B	F1S1	cloacal	CTX-EMB	36	79	POS	GP1	neg	TEM	neg	nd	CTXGP1	D	CTX-M-55	TEM-1	-	IMT46023
B	F1S1	cloacal	EMB	37	80	POS	neg	neg	TEM	CMY	nd	CMY	B1	-	-	CMY-2	IMT46024
B	F1S1	cloacal	CTX-EMB	38	109	POS	GP1	neg	TEM	neg	nd	CTXGP1	F	CTX-M-164	TEM-1	-	IMT46025
B	F2S1	cloacal	CTX-EMB	39	211	POS	neg	neg	neg	CMY	nd	CMY	B1	-	-	CMY-2	IMT46026
B	F2S1	cloacal	CTX-EMB	40	216	POS	neg	neg	SHV	neg	nd	SHV	B1	-	SHV-12	-	IMT46027
B	F2S1	cloacal	CTX-EMB	41	234	POS	GP1	neg	TEM	neg	nd	CTXGP1	F	CTX-M-55	TEM-1	-	IMT46028
B	F2S1	cloacal	CTX-EMB	42	236	POS	GP1	neg	TEM	neg	nd	CTXGP1	D	CTX-M-55	TEM-1	-	IMT46029
B	F3S1	cloacal	CTX-EMB	43	244	POS	neg	neg	SHV	CMY	nd	CMY	B2	-	SHV-12	CMY-2	IMT46030
B	F3S1	cloacal	CTX-EMB	44	245	POS	neg	neg	TEM	CMY	nd	CMY	A	-	-	CMY-2	IMT46031
B	F3S1	cloacal	CTX-EMB	45	251	POS	neg	neg	SHV	neg	nd	SHV	E	-	SHV-12	-	IMT46032
B	F4S1	cloacal	CTX-EMB	46	283	POS	neg	neg	neg	CMY	nd	CMY	B1	-	-	CMY-2	IMT46033
B	F4S1	cloacal	CTX-EMB	47	286	POS	neg	neg	neg	CMY	nd	CMY	E	-	-	CMY-2	IMT46034
B	F1S2	cloacal	CTX-EMB	48	130	POS	neg	neg	neg	CMY	nd	CMY	A	-	-	CMY-2	IMT46035
B	F1S2	cloacal	EMB	49	152	NEG	neg	nd	SHV	nd	nd		D	-	SHV-2?	-	IMT46036
B	F1S2	cloacal	CTX-EMB	50	154	POS	neg	neg	neg	neg	pos	cAmpC	B1	-	-	-	IMT46037
B	F1S2	cloacal	CTX-EMB	51	166	POS	neg	neg	TEM	CMY	nd	CMY	B1	-	TEM-1	CMY-2	IMT46038
B	F1S2	cloacal	CTX-EMB	52	172	POS	GP1	neg	TEM	neg	nd	CTXGP1	F	CTX-M-55	TEM-1	-	IMT46039
B	F2S2	cloacal	CTX-EMB	53	303	POS	GP1	neg	TEM	neg	nd	CTXGP1	F	CTX-M-55	TEM-1	-	IMT46040
B	F2S2	cloacal	CTX-EMB	54	305	POS	neg	neg	SHV	neg	nd	SHV	B1	-	SHV-12	-	IMT46041
B	F3S2	cloacal	EMB	55	323	POS	neg	neg	SHV	neg	nd	SHV	E	-	SHV-12	-	IMT46042
B	F3S2	cloacal	EMB	56	336	POS	GP1	neg	neg	neg	nd	CTXGP1	E	CTX-M-1	-	-	IMT46043
B	F3S2	tissue	EMB	57	354	POS	GP1	neg	neg	neg	nd	CTXGP1	E	CTX-M-1	-	-	IMT46044
B	F4S2	cloacal	CTX-EMB	58	365	POS	neg	neg	neg	CMY	nd	CMY	E	-	-	CMY-2	IMT46045
B	F4S2	cloacal	CTX-EMB	59	371	POS	neg	neg	neg	CMY	nd	CMY	A	-	-	CMY-2	IMT46046
C	BrS1	cloacal	CTX-EMB	60	3	POS	neg	neg	neg	CMY	nd	CMY	B2	-	-	CMY-2	IMT46047
C	BrS2	cloacal	CTX-EMB	61	42	POS	GP1	nd	TEM	nd	nd	CTXGP1	F	CTX-M-55	-	-	IMT46048
C	BrS2	tissue	EMB	62	45	POS	neg	neg	TEM,SHV	nd	nd	SHV	A	-	TEM-1, SHV-12	-	IMT46049
C	F1S1	cloacal	CTX-EMB	63	47	POS	nd	nd	neg	CMY	nd	CMY	B2	-	-	CMY-2	IMT46050
C	F1S1	cloacal	CTX-EMB	64	56	POS	nd	nd	neg	CMY	nd	CMY	A	-	-	CMY-2	IMT46051
C	F1S1	cloacal	EMB	65	64	POS	neg	neg	SHV	nd	nd	SHV	F	-	SHV-12	-	IMT46052
C	F2S1	cloacal	CTX-EMB	66	69	POS	GP9	nd	TEM,OXA	nd	nd	CTXGP9	B1	CTX-M-65	-	-	IMT46053
C	F2S1	cloacal	CTX-EMB	67	76	POS	GP9	nd	TEM,OXA	nd	nd	CTXGP9	A	CTX-M-65	-	-	IMT46054
C	F2S1	cloacal	CTX-EMB	68	88	POS	GP1	nd	TEM	nd	nd	CTXGP1	F	CTX-M-55	-	-	IMT46055
C	F2S1	cloacal	EMB	69	104	POS	neg	neg	shv	nd	nd	SHV	A	-	SHV-12	-	IMT46056
C	F3S1	cloacal	EMB	70	124	POS	neg	neg	shv	nd	nd	SHV	A	-	SHV-12 +	-	IMT46057
C	F3S1	cloacal	CTX-EMB	71	129	POS	nd	nd	neg	CMY	nd	CMY	E	-	-	CMY-2	IMT46058
C	F3S1	cloacal	CTX-EMB	72	130	POS	nd	nd	neg	CMY	nd	CMY	A	-	-	CMY-2	IMT46059
C	F4S1	cloacal	CTX-EMB	73	137	POS	GP9	nd	TEM,OXA	nd	nd	CTXGP9	B1	CTX-M-65	-	-	IMT46060
C	F4S1	cloacal	CTX-EMB	74	147	POS	neg	neg	TEM,SHV	nd	nd	SHV	A	-	SHV-12	-	IMT46061
C	F4S1	cloacal	CTX-EMB	75	149	POS	nd	nd	neg	CMY	nd	CMY	F	-	-	CMY-2	IMT46062
C	F4S1	cloacal	CTX-EMB	76	152	POS	neg	nd	TEM	neg	pos	cAmpC	F	-	TEM-1	-	IMT46063
C	F1S2	cloacal	EMB	77	158	POS	GP1	nd	neg	nd	nd	CTXGP1	F	CTX-M-55	-	-	IMT46064
C	F2S2	cloacal	CTX-EMB	78	166	POS	GP2	nd	TEM	nd	nd	CTXGP2	A	CTX-M-2	-	-	IMT46065
C	F2S2	cloacal	EMB	79	167	POS	neg	nd	TEM,SHV	nd	nd	SHV	A	-	TEM-1, SHV-12	-	IMT46066
C	F2S2	cloacal	CTX-EMB	80	169	POS	GP1	nd	TEM	nd	nd	CTXGP1	F	CTX-M-55	-	-	IMT46067
C	F3S2	cloacal	CTX-EMB	81	188	POS	GP1	nd	neg	nd	nd	CTXGP1	F	CTX-M-55	-	-	IMT46068
C	F3S2	cloacal	CTX-EMB	82	190	POS	neg	nd	TEM,SHV	nd	nd	SHV	A	-	TEM-1, SHV-12	-	IMT46069
C	F4S2	cloacal	CTX-EMB	83	196	POS	GP1	nd	neg	nd	nd	CTXGP1	F	CTX-M-55	-	-	IMT46070
C	F4S2	cloacal	CTX-EMB	84	197	POS	neg	nd	TEM,SHV	nd	nd	SHV	A	-	SHV-12	-	IMT46071
C	F4S2	cloacal	CTX-EMB	85	198	POS	neg	nd	TEM	neg	pos	cAmpC	F	-	TEM-1	-	IMT46072
A	F1Sc	carcass	CTX-EMB	86	744	POS	GP1	neg	neg	nd	nd	CTXGP1	F	CTX-M-55	-	-	IMT46073
A	F1Sc	carcass	CTX-EMB	87	752	POS	GP1	nd	neg	nd	nd	CTXGP1	A	CTX-M-1	-	-	IMT46074
A	F1Sc	carcass	CTX-EMB	88	763	POS	GP1	neg	neg	nd	nd	CTXGP1	B2	CTX-M-55	-	-	IMT46075
A	F1Sc	carcass	CTX-EMB	89	766	POS	GP1	neg	TEM	nd	nd	CTXGP1	clade-I	2 genes	-	-	IMT46076
A	F1Sc	carcass	CTX-EMB	90	775	POS	nd	nd	neg	CMY	nd	CMY	B2	-	-	CMY-2	IMT46077
A	F1Sc	carcass	CTX-EMB	91	783	POS	GP1	neg	TEM	nd	nd	CTXGP1	D	CTX-M-15	TEM-1	-	IMT46078
A	F2Sc	carcass	CTX-EMB	92	788	POS	GP1	neg	TEM	nd	nd	CTXGP1	B1	CTX-M-1	-	-	IMT46079
A	F2Sc	carcass	CTX-EMB	93	794	POS	GP1	neg	TEM	nd	nd	CTXGP1	E	CTX-M-1	-	-	IMT46080
A	F2Sc	carcass	CTX-EMB	94	806	POS	GP1	neg	neg	nd	nd	CTXGP1	A	CTX-M-1	-	-	IMT46081
A	F2Sc	carcass	CTX-EMB	95	817	POS	GP1	neg	TEM	nd	nd	CTXGP1	unknown	CTX-M-1	-	-	IMT46082
A	F2Sc	carcass	EMB	96	825	POS	GP1	neg	TEM	nd	nd	CTXGP1	F	CTX-M-55	TEM-1	-	IMT46083
A	F2Sc	carcass	CTX-EMB	97	860	POS	GP1	neg	TEM	nd	nd	CTXGP1	C	CTX-M-55	-	-	IMT46084
A	F2Sc	carcass	CTX-EMB	98	872	POS	GP1	nd	TEM	nd	nd	CTXGP1	D	CTX-M-1	-	-	IMT46085
A	F2Sc	carcass	CTX-EMB	99	878	POS	nd	nd	TEM	CMY	nd	CMY	A	-	-	CMY-2	IMT46086
A	F3Sc	carcass	CTX-EMB	100	958	POS	GP1	neg	TEM	nd	nd	CTXGP1	C	CTX-M-1	-	-	IMT46087
A	F3Sc	carcass	CTX-EMB	101	964	POS	GP1	neg	TEM	nd	nd	CTXGP1	B1	CTX-M-1	-	-	IMT46088
A	F3Sc	carcass	EMB	102	989	POS	GP1	neg	neg	nd	nd	CTXGP1	F	CTX-M-55	-	-	IMT46089
A	F3Sc	carcass	EMB	103	1036	POS	nd	nd	neg	neg	pos	cAmpC	B1	-	-	-	IMT46090
A	F3Sc	carcass	CTX-EMB	104	1048	POS	GP1	neg	TEM	nd	nd	CTXGP1	B2	CTX-M-1	-	-	IMT46091
A	F4Sc	carcass	CTX-EMB	105	1080	POS	GP1	nd	neg	nd	nd	CTXGP1	D	CTX-M-1	-	-	IMT46092
A	F4Sc	carcass	CTX-EMB	106	1086	POS	GP1	nd	TEM	nd	nd	CTXGP1	E	CTX-M-1	-	-	IMT46093
A	F4Sc	carcass	CTX-EMB	107	1134	POS	GP1	nd	neg	nd	nd	CTXGP1	C	CTX-M-1	-	-	IMT46094
A	F4Sc	carcass	EMB	108	1147	POS	GP1	neg	neg	nd	nd	CTXGP1	F	CTX-M-1	-	-	IMT46095
B	F1Sc	carcass	CTX-EMB	109	62	POS	nd	neg	neg	CMY	nd	CMY	B2	-	-	CMY-2	IMT46096
B	F1Sc	carcass	EMB	110	114	POS	GP1	neg	neg	nd	nd	CTXGP1	D	CTX-M-1	-	-	IMT46097
B	F1Sc	carcass	CTX-EMB	111	242	POS	nd	neg	TEM	CMY	nd	CMY	B1	-	-	CMY-2	IMT46098
B	F2Sc	carcass	CTX-EMB	112	176	POS	GP1	neg	TEM	nd	nd	CTXGP1	F	CTX-M-55	-	-	IMT46099
B	F2Sc	carcass	CTX-EMB	113	211	POS	neg	neg	SHV	nd	nd	SHV	B1	-	SHV-12	-	IMT46100
B	F2Sc	carcass	CTX-EMB	114	281	POS	neg	neg	SHV	nd	nd	SHV	A	-	SHV-12	-	IMT46101
B	F3Sc	carcass	CTX-EMB	115	344	POS	GP1	neg	neg	nd	nd	CTXGP1	A	CTX-M-1	-	-	IMT46102
B	F3Sc	carcass	CTX-EMB	116	419	POS	GP1	neg	TEM	nd	nd	CTXGP1	F	CTX-M-55	-	-	IMT46103
B	F3Sc	carcass	CTX-EMB	117	449	POS	neg	neg	SHV	nd	nd	SHV	A	-	SHV-12	-	IMT46104
B	F4Sc	carcass	CTX-EMB	118	505	POS	GP1	neg	TEM	nd	nd	CTXGP1	F	CTX-M-55	-	-	IMT46105
B	F4Sc	carcass	CTX-EMB	119	522	POS	nd	neg	neg	CMY	nd	CMY	D	-	-	CMY-2	IMT46106
B	F4Sc	carcass	CTX-EMB	120	571	POS	GP1	neg	TEM	nd	nd	CTXGP1	F	CTX-M-1	-	-	IMT46107
B	F4Sc	carcass	CTX-EMB	121	578	POS	nd	neg	neg	neg	pos	cAmpC	B1	-	-	-	IMT46108
B	F4Sc	carcass	CTX-EMB	122	594	POS	nd	neg	neg	neg	pos	cAmpC	A	-	-	-	IMT46109
C	F1Sc	carcass	CTX-EMB	123	1220	POS	GP1	neg	neg	nd	nd	CTXGP1	F	CTX-M-55	-	-	IMT46110
C	F1Sc	carcass	CTX-EMB	124	1234	POS	GP1	neg	TEM	nd	nd	CTXGP1	B2	CTX-M-55	-	-	IMT46111
C	F1Sc	carcass	CTX-EMB	125	1293	POS	nd	nd	SHV	nd	nd	SHV	A	-	SHV-12	-	IMT46112
C	F2Sc	carcass	EMB	126	1360	POS	GP1	nd	neg	nd	nd	CTXGP1	A	CTX-M-1	-	-	IMT46113
C	F2Sc	carcass	CTX-EMB	127	1382	POS	GP1	nd	TEM	nd	nd	CTXGP1	B2	CTX-M-55	-	-	IMT46114
C	F2Sc	carcass	CTX-EMB	128	1420	POS	GP2	neg	TEM	nd	nd	CTXGP2	A	CTX-M-2	-	-	IMT46115
C	F2Sc	carcass	CTX-EMB	129	1424	POS	GP9	neg	TEM,OXA	nd	nd	CTXGP9	C	CTX-M-65	-	-	IMT46116
C	F2Sc	carcass	CTX-EMB	130	1431	POS	GP1	neg	TEM	nd	nd	CTXGP1	B1	CTX-M-55	-	-	IMT46117
C	F2Sc	carcass	CTX-EMB	131	1434	POS	GP9	nd	SHV,OXA	nd	nd	CTXGP9	B1	CTX-M-65	-	-	IMT46118
C	F2Sc	carcass	CTX-EMB	132	1455	POS	GP1	neg	neg	nd	nd	CTXGP1	F	CTX-M-55	-	-	IMT46119
C	F3Sc	carcass	CTX-EMB	133	1462	POS	neg	neg	TEM,SHV,OXA	nd	nd	SHV	F	-	SHV-12	-	IMT46120
C	F3Sc	carcass	CTX-EMB	134	1468	POS	nd	nd	neg	neg	pos	cAmpC	A	-	-	-	IMT46121
C	F3Sc	carcass	CTX-EMB	135	1474	POS	nd	nd	neg	neg	pos	cAmpC	F	-	-	-	IMT46122
C	F3Sc	carcass	CTX-EMB	136	1480	POS	nd	nd	neg	neg	pos	cAmpC	B1	-	-	-	IMT46123
C	F3Sc	carcass	EMB	137	1488	POS	GP1	neg	neg	nd	nd	CTXGP1	F	CTX-M-55	-	-	IMT46124
C	F4Sc	carcass	CTX-EMB	138	1518	POS	nd	nd	neg	neg	pos	cAmpC	B1	-	-	-	IMT46125
C	F4Sc	carcass	CTX-EMB	139	1527	POS	GP1	neg	neg	nd	nd	CTXGP1	F	CTX-M-55	-	-	IMT46126
C	F4Sc	carcass	CTX-EMB	140	1584	POS	GP1	neg	neg	nd	nd	CTXGP1	F	CTX-M-55	-	-	IMT46127
C	F3Sc	carcass	CTX-EMB	141	1628	POS	GP1	neg	neg	nd	nd	CTXGP1	F	CTX-M-55	-	-	IMT46128
C	F4Sc	carcass	CTX-EMB	142	1699	POS	GP9	neg	TEM,OXA	nd	nd	CTXGP9	B1	CTX-M-65	-	-	IMT46129
C	F4Sc	carcass	CTX-EMB	143	1702	POS	GP1	neg	neg	nd	nd	CTXGP1	D	CTX-M-1	-	-	IMT46130
C	F4Sc	carcass	CTX-EMB	144	1710	POS	neg	nd	TEM	neg	pos	cAmpC	F	-	TEM-1	-	IMT46131

## Sheet: File S1
Supplementary File S1. Metadata of ESBL/pAmpC E. coli isolates included in this study.
Sample information				Accession numbers (barcodes), information and statistics of assemblies (Enterobase pipeline)							Resistance genes (ResFinder 3.2)											Plasmids (PlasmidFinder 2.0)												E. colityping (Enterobase pipeline)				Virulence Profile (VFDB)
strain_id	sample-type	production chain	production stage	Enterobase Barcode	Coverage	N50	Length	Species	Contig Number(>=200 bp)	Low Quality Bases	Beta-lactam	Aminoglycoside	Phenicol	Tetracycline	Quinolone	Macrolide	Sulphonamide	Trimethoprim	Rifampicin	Fluoroquinolone and aminoglycoside	Chromosomal mutations	plasmidReplicon_1	plasmidReplicon_2	plasmidReplicon_3	plasmidReplicon_4	plasmidReplicon_5	plasmidReplicon_6	plasmidReplicon_7	plasmidReplicon_8	plasmidReplicon_9	plasmidReplicon_10	ESBL/pAmpC gene-carrying plasmid	pMLST of ESBL/pAmpC gene-carrying plasmid	E. coli MLST	E . coli phylogroup	Serotype_O Antigen	Serotype_H Antigen	Pathotype	APECO1_3695	APECO1_3696	APECO1_3698	APECO1_3702	APECO1_3711	APECO1_3712	APECO1_3713	APECO1_3715	APECO1_3716	APECO78_03970	APECO78_03975
EC-1	cloacal	A	breeder-chicks	ESC_MA5046AA	53	78363	5227952	Escherichia coli / Shigella;95.08%	230	45436	blaCMY-2	aac(3)-VIa-like,aadA1		tet(A)			sul1					IncFIC(FII)	IncFIB(AP001918)	IncB/O/K/Z								IncK2	-	ST429	B2	-	H1	ExPEC	0	0	0	0	0	0	0	0	0	0	0
EC-2	cloacal	A	breeder-chicks	ESC_MA5620AA	218	109805	5392853	Escherichia coli / Shigella;88.43%	207	40421	blaCMY-2	aac(3)-VIa-like,aadA1		tet(A)			sul1					IncFIB(AP001918)	IncFIC(FII)	IncB/O/K/Z								IncK2	-	ST371	E	O45	H19	aEAEC,APEC	0	0	0	0	0	0	0	0	0	0	1
EC-3	cloacal	A	breeder-chicks	ESC_MA5033AA	46	38531	5216762	Escherichia coli / Shigella;96.84%	342	70523	blaCMY-2	aac(3)-VIa-like,aadA1		tet(A)			sul1					IncFIB(AP001918)	IncFIC(FII)	IncB/O/K/Z								IncK2	-	ST429	B2	-	H1	ExPEC,APEC	0	0	0	0	0	0	0	0	0	0	0
EC-4	cloacal	A	breeder-chicks	ESC_MA5637AA	349	198820	5276936	Escherichia coli / Shigella;90.34%	157	59806	blaCMY-2	aac(3)-VIa-like,aadA1		tet(A)			sul1					IncFIC(FII)	IncFIB(AP001918)	IncB/O/K/Z								IncK2	-	ST429	B2	O2	H1	ExPEC,APEC	0	0	0	0	0	0	0	0	0	0	0
EC-6	cloacal	A	breeders	ESC_MA5047AA	63	94211	5231325	Escherichia coli / Shigella;96.58%	180	42656	blaCMY-2	aac(3)-VIa-like,aadA1		tet(A)			sul1					IncFIC(FII)	IncFIB(AP001918)	IncB/O/K/Z								IncK2	-	ST9298	B2	-	H1	ExPEC,APEC	0	0	0	0	0	0	0	0	0	0	0
EC-7	cloacal	A	breeders	ESC_MA5036AA	61	114686	5225108	Escherichia coli / Shigella;95.24%	145	34741	blaCMY-2,blaTEM-1A	aac(3)-VIa-like,aadA1,aadA2,strA,strB	cmlA1-like,floR-like	tet(A)-like			sul1,sul2,sul3				gyrA p.S83L	IncFIC(FII)	IncI1	IncFIB(AP001918)	ColRNAI	IncA/C2	ColpVC	Col(MG828)				IncA/C2	-	ST88	C	O8	H4	APEC	0	0	0	0	0	0	0	0	0	1	1
EC-8	cloacal	A	broiler-chicks	ESC_MA5037AA	52	55952	5234325	Escherichia coli / Shigella;98.06%	258	41588	blaCMY-2	aac(3)-VIa-like,aadA1		tet(A)			sul1					IncFIB(AP001918)	IncFIC(FII)	IncB/O/K/Z								IncK2	-	ST429	B2	-	H1	ExPEC,APEC	0	0	0	0	0	0	0	0	0	0	0
EC-10	cloacal	A	broiler-chicks	ESC_MA5594AA	266	199672	5209407	Escherichia coli / Shigella;94.82%	112	20272	blaCTX-M-55,blaTEM-1B	aac(3)-IIa-like,aadA1-like,aph(3')-Ia,strA-like,strB-like	floR-like	tet(A)-like			sul2,sul3-like	dfrA14-like				IncFIC(FII)	IncFIB(AP001918)	p0111	Col(MG828)							IncFIB/IncFII	IncF[FII_18,FIC_4,FIB_1]	ST457	F	O11 or OX19	H25	ExPEC	0	0	0	0	0	0	0	0	0	0	0
EC-11	cloacal	A	broiler-chicks	ESC_MA5600AA	253	204008	5576442	Escherichia coli / Shigella;77.7%	208	80633	blaCMY-2	aac(3)-VIa-like,aadA1		tet(A)			sul1					IncHI2A	IncFIC(FII)	IncHI2	IncFIB(AP001918)	TrfA	Col(MG828)	IncB/O/K/Z				IncK2	-	ST140	B2	O2	H5	aEAEC,ExPEC,APEC	1	1	1	1	1	1	1	1	1	0	0
EC-12	cloacal	A	broiler-chicks	ESC_MA4974AA	45	49499	5475675	Escherichia coli / Shigella;97.17%	353	65908	blaCMY-2	aac(3)-VIa-like,aadA1		tet(A)			sul1					IncHI2A	IncHI2	IncFIC(FII)	IncFIB(AP001918)	TrfA	IncB/O/K/Z	Col(MG828)				IncK2	-	ST140	B2	-	H5	aEAEC,ExPEC,APEC	1	1	1	1	1	1	1	1	1	0	0
EC-13	cloacal	A	broiler-chicks	ESC_MA5609AA	287	186735	4996478	Escherichia coli / Shigella;90.71%	163	75882	blaCMY-2	aac(3)-VIa-like,aadA1					sul1				parE p.I355T	IncFII	IncFIB(AP001918)	ColpVC	IncB/O/K/Z							IncK2	-	ST1163	F	O149	H23		1	1	1	0	1	0	0	1	0	0	0
EC-14	cloacal	A	broiler-chicks	ESC_MA5608AA	206	162372	5310982	Escherichia coli / Shigella;87.83%	164	29391	blaCTX-M-1			tet(A)			sul2					IncFII	IncI1	IncFIB(AP001918)	Col(MG828)	ColRNAI						IncI1	IncI1[ST-3]	ST117	F	-	H4	aEAEC,APEC	1	1	1	0	0	0	0	1	0	0	0
EC-16	cloacal	A	broiler-chicks	ESC_MA5618AA	279	168365	5321113	Escherichia coli / Shigella;94.29%	155	30565	blaCTX-M-1			tet(A)			sul2					IncFII	IncI1	IncFIB(AP001918)	p0111	Col(MG828)						IncI1	IncI1[ST-3]	ST117	F	O8	H4	aEAEC,APEC	1	1	1	0	0	0	0	1	0	0	0
EC-17	cloacal	A	broilers	ESC_MA5619AA	423	199672	5263682	Escherichia coli / Shigella;97.1%	100	15754	blaCTX-M-55,blaTEM-1B	aac(3)-IIa-like,aadA1-like,aph(3')-Ia,strA-like,strB-like	floR-like	tet(A)-like			sul2,sul3-like	dfrA14-like				IncFIC(FII)	IncFIB(AP001918)	p0111								IncFIB/IncFII	IncF[FII_18,FIC_4,FIB_1]	ST457	F	O11 or OX19	H25	ExPEC	0	0	0	0	0	0	0	0	0	0	0
EC-18	cloacal	A	broilers	ESC_MA5616AA	207	199664	5185074	Escherichia coli / Shigella;97.13%	103	14208	blaCTX-M-55,blaTEM-1B	aac(3)-IIa-like,aadA1-like,aph(3')-Ia,strA-like,strB-like	floR-like	tet(A)-like			sul2,sul3-like	dfrA14-like				IncFIC(FII)	IncFIB(AP001918)	p0111								IncFIB/IncFII	IncF[FII_18,FIC_4,FIB_1]	ST457	F	O11 or OX19	H25	ExPEC	0	0	0	0	0	0	0	0	0	0	0
EC-19	cloacal	A	broilers	ESC_MA5049AA	53	17696	5114218	Escherichia coli / Shigella;96.49%	548	85219	blaCMY-2	aadA1						dfrA1			gyrA p.S83L	p0111	IncB/O/K/Z									IncK2	-	ST10	A	-	H48	aEAEC	0	0	0	0	0	0	0	0	0	0	0
EC-21	cloacal	A	broilers	ESC_MA5625AA	331	112117	5445431	Escherichia coli / Shigella;91.44%	209	29733	blaCTX-M-1,blaTEM-1B	strA,strB-like		tet(A)			sul2	dfrA14-like			gyrA p.S83L	IncFII	IncI1	IncFIB(AP001918)	IncFIA	p0111	IncB/O/K/Z	ColpVC	ColRNAI			IncI1	IncI1[ST-3]	ST453	B1	O23	H16	aEAEC,ExPEC,APEC	0	0	0	0	0	0	0	0	0	1	0
EC-22	cloacal	A	broilers	ESC_MA5622AA	245	177401	5007349	Escherichia coli / Shigella;96.92%	103	25535	blaCTX-M-1,blaTEM-1B	aadA5,aph(3')-Ia,strA,strB	catA1-like	tet(A),tet(B)			sul2	dfrA17			gyrA p.S83L,parC p.S80I,gyrA p.D87N	IncI1	IncFIB(AP001918)	p0111	IncQ1	ColRNAI	Col(MG828)					IncI1	IncI1[ST-3]	ST155	B1	O8	H51	aEAEC,APEC	0	0	0	0	0	0	0	0	0	0	0
EC-23	cloacal	A	broilers	ESC_MA5621AA	172	199672	5190537	Escherichia coli / Shigella;95.12%	120	25106	blaCTX-M-55,blaTEM-1B	aac(3)-IIa-like,aadA1-like,aph(3')-Ia,strA-like,strB-like	floR-like	tet(A)-like			sul2,sul3-like	dfrA14-like				IncFIC(FII)	IncFIB(AP001918)	p0111								IncFIB/IncFII	IncF[FII_18,FIC_4,FIB_1]	ST457	F	O11	H25	ExPEC	0	0	0	0	0	0	0	0	0	0	0
EC-26	cloacal	A	broilers	ESC_MA5624AA	189	101153	5681042	Escherichia coli / Shigella;83.65%	501	251009	blaCMY-2,blaTEM-1B	aac(3)-VIa-like,aadA1		tet(A)			sul1				gyrA p.S83L	IncFII	IncI1	IncFIB(AP001918)	Col(MG828)	ColRNAI	Col156	p0111	Col8282	ColpVC	IncB/O/K/Z	IncK2	-	ST10	A	O86	H12	aEAEC	0	0	0	0	0	0	0	0	0	0	0
EC-27	cloacal	A	broilers	ESC_MA5631AA	552	207316	5302449	Escherichia coli / Shigella;96.97%	135	25448	blaCTX-M-1,blaTEM-1B			tet(A)	QnrS1		sul2					IncFII(pRSB107)	IncI1	IncFIB(AP001918)	IncX1	p0111	ColpVC	Col(MG828)				IncI1	IncI1[ST-3]	ST753	E	O171	H25		0	0	0	0	0	0	0	0	0	0	1
EC-28	cloacal	A	broilers	ESC_MA5626AA	179	105434	5665140	Escherichia coli / Shigella;91.37%	245	63981	blaCTX-M-1	aadA5		tet(A)-like			sul2	dfrA17				IncI1	IncB/O/K/Z	ColRNAI	Col156	Col(MG828)						IncI1	IncI1[newST, new arda allele, 1SNP from arda_7 and 2SNP from arda_1 of ST-3]	ST115	D	O2	H6	aEAEC,ExPEC	0	0	0	0	0	0	0	0	0	0	0
EC-31	cloacal	B	breeders	ESC_MA5627AA	249	86667	5391880	Escherichia coli / Shigella;94.03%	246	42389	blaCMY-2	aac(3)-VIa-like,aadA1		tet(A)-like			sul1					IncFII(pHN7A8)	p0111	IncB/O/K/Z	ColRNAI							IncK2	-	ST155	B1	O8	H20	aEAEC,ExPEC	0	0	0	0	0	0	0	0	0	0	0
EC-32	cloacal	B	breeders	ESC_MA5628AA	210	88079	4935817	Escherichia coli / Shigella;74.83%	239	160219	blaSHV-12,blaTEM-1B			tet(A)	QnrB19							IncHI1B(CIT)	IncI1	IncFII(pCoo)	p0111	Col(MG828)	Col156	ColRNAI				IncI1	IncI1[ST-3]	ST1303	A	-	H18	aEAEC	0	0	0	0	0	0	0	0	0	0	1
EC-33	cloacal	B	breeders	ESC_MA5629AA	282	93289	4619666	Escherichia coli / Shigella;89.58%	185	32403	blaTEM-52B											IncX1	p0111	ColRNAI	Col(MG828)							IncX1	-	ST695	A	-	H38	aEAEC	0	0	0	0	0	0	0	0	0	0	0
EC-34	carcass	B	breeders	ESC_MA5632AA	347	188024	4971167	Escherichia coli / Shigella;95.07%	95	25318	blaTEM-52B				QnrB19							IncFIB(AP001918)	IncFIA	IncFIC(FII)	IncX1	ColRNAI						IncX1	-	ST388	B1	O149	H2		0	0	0	0	0	0	0	0	0	0	0
EC-35	cloacal	B	broiler-chicks	ESC_MA5630AA	232	84334	5491709	Escherichia coli / Shigella;94.76%	273	35253	blaCMY-2,blaTEM-1B	aac(3)-VIa-like,aadA1		tet(A)-like			sul1					IncI1	IncFII(pHN7A8)	p0111	IncB/O/K/Z	ColRNAI						IncK2	-	ST155	B1	O8	H20	aEAEC,ExPEC	0	0	0	0	0	0	0	0	0	0	0
EC-37	cloacal	B	broiler-chicks	ESC_MA5633AA	218	86664	5483476	Escherichia coli / Shigella;93.39%	280	35815	blaCMY-2,blaTEM-1B	aac(3)-VIa-like,aadA1		tet(A)-like			sul1					IncI1	IncFII(pHN7A8)	p0111	IncB/O/K/Z	ColRNAI						IncK2	-	ST155	B1	O8	H20	ExPEC	0	0	0	0	0	0	0	0	0	0	0
EC-38	cloacal	B	broiler-chicks	ESC_MA5634AA	263	117616	5103716	Escherichia coli / Shigella;89.42%	142	36385	blaCTX-M-55,blaTEM-1B	aac(3)-IIa-like,aadA1-like,aph(3')-Ia,strA-like,strB-like	floR-like	tet(A)-like			sul2,sul3-like	dfrA14-like			gyrA p.S83L,parE p.S458A,gyrA p.D87Y,parC p.S80I	IncFIC(FII)	IncFIB(AP001918)	Col(MG828)	ColRNAI							IncFIB/IncFII	IncF[FII_18,FIC_4,FIB_1]	ST457	F	O11 or OX19	H25	aEAEC,ExPEC	0	0	0	0	0	0	0	0	0	0	0
EC-40	cloacal	B	broiler-chicks	ESC_MA5635AA	178	198093	5270218	Escherichia coli / Shigella;90.91%	106	49677	blaSHV-12	aadA1,aadA2	cmlA1-like	tet(A)-like			sul3					IncFIC(FII)	IncI1	IncFIB(AP001918)	Col8282	ColRNAI	Col(MG828)					IncI1	IncI1[ST-26]	ST155	B1	O102	H51	APEC	0	0	0	0	0	0	0	0	0	0	0
EC-41	cloacal	B	broiler-chicks	ESC_MA5638AA	272	203583	5059670	Escherichia coli / Shigella;89.85%	90	29069	blaCTX-M-55,blaTEM-1B	aac(3)-IIa-like,aadA1-like,aph(3')-Ia,strA-like,strB-like	floR-like	tet(A)-like			sul2,sul3-like	dfrA14-like			gyrA p.S83L,parE p.S458A,gyrA p.D87Y,parC p.S80I	IncFIC(FII)	IncFIB(AP001918)	ColRNAI								IncFIB/IncFII	IncF[FII_18,FIC_4,FIB_1]	ST457	F	O11 or OX19	H25	aEAEC,ExPEC	0	0	0	0	0	0	0	0	0	0	0
EC-42	cloacal	B	broiler-chicks	ESC_MA5636AA	228	124602	5060516	Escherichia coli / Shigella;88.99%	136	44794	blaCTX-M-55,blaTEM-1B	aac(3)-IIa-like,aadA1-like,aph(3')-Ia,strA-like,strB-like	floR-like	tet(A)-like			sul2,sul3-like	dfrA14-like			gyrA p.S83L,parE p.S458A,gyrA p.D87Y,parC p.S80I	IncFIC(FII)	IncFIB(AP001918)	ColRNAI								IncFIB/IncFII	IncF[FII_18,FIC_4,FIB_1]	ST457	F	-	H25	aEAEC,ExPEC	0	0	0	0	0	0	0	0	0	0	0
EC-43	cloacal	B	broiler-chicks	ESC_MA5639AA	310	432190	5024641	Escherichia coli / Shigella;81.97%	100	29216	blaSHV-12			tet(A)	QnrS1		sul1					IncHI1B(CIT)	IncFII	IncFIB(AP001918)	IncY	IncX3	Col(MG828)					IncX3	-	ST1629	E	O149	H34	aEAEC	0	0	0	0	0	0	0	0	0	0	0
EC-44	cloacal	B	broiler-chicks	ESC_MA5640AA	312	93313	4883730	Escherichia coli / Shigella;94.67%	188	38600	blaCMY-2,blaTEM-1B	aac(3)-VIa-like,aadA1		tet(A)			sul1	dfrA1				IncFII	IncFIB(AP001918)	Col(MG828)	IncB/O/K/Z							IncK2	-	ST9340	A	O9	H4		0	0	0	0	0	0	0	0	0	0	0
EC-45	cloacal	B	broiler-chicks	ESC_MA5642AA	285	217366	5022696	Escherichia coli / Shigella;90.12%	134	48454	blaSHV-12			tet(A)	QnrS1		sul1					IncHI1B(CIT)	IncFII	IncFIB(AP001918)	IncY	IncX3	Col(MG828)					IncX3	-	ST1629	E	uncertain	H34	aEAEC	0	0	0	0	0	0	0	0	0	0	0
EC-46	cloacal	B	broiler-chicks	ESC_MA5641AA	193	252867	5423805	Escherichia coli / Shigella;97.39%	194	22066	blaCMY-2	aac(3)-VIa-like,aadA1		tet(A)-like			sul1					IncFIB(AP001918)	IncFIC(FII)	IncB/O/K/Z								IncK2	-	ST2485	E	O15	H45	APEC	0	0	0	0	0	0	0	0	0	0	0
EC-47	cloacal	B	broiler-chicks	ESC_MA5643AA	231	250275	5432242	Escherichia coli / Shigella;94.01%	198	31769	blaCMY-2	aac(3)-VIa-like,aadA1		tet(A)-like			sul1					IncFIB(AP001918)	IncFIC(FII)	Col(MG828)	IncB/O/K/Z							IncK2	-	ST2485	E	-	H45	APEC	0	0	0	0	0	0	0	0	0	0	0
EC-48	cloacal	B	broilers	ESC_MA5644AA	146	183821	5330584	Escherichia coli / Shigella;90.0%	194	41143	blaCMY-2	aac(3)-VIa-like,aadA1,strA,strB	floR-like	tet(A)-like			sul1,sul2				gyrA p.S83L	IncFIC(FII)	IncFIB(AP001918)	ColRNAI	IncB/O/K/Z	IncA/C2	Col(MG828)					IncA/C2	-	ST355	B2	O2	H5	aEAEC,ExPEC	1	1	1	1	1	1	0	1	0	0	0
EC-49	cloacal	B	broilers	ESC_MA5646AA	224	157375	5739844	Escherichia coli / Shigella;92.53%	374	60289	blaSHV-2	aadA1,aadA2-like	cmlA1-like	tet(A)-like			sul3					IncFII	Col(MG828)	p0111	ColRNAI	ColpVC	IncB/O/K/Z					-	-	ST69	D	O86	H18	aEAEC,ExPEC	0	0	0	0	0	0	0	0	0	0	0
EC-51	cloacal	B	broilers	ESC_MA5645AA	181	84310	5478640	Escherichia coli / Shigella;93.31%	271	34349	blaCMY-2,blaTEM-1B	aac(3)-VIa-like,aadA1		tet(A)-like			sul1					IncI1	IncFII(pHN7A8)	p0111	IncB/O/K/Z	ColRNAI						IncK2	-	ST155	B1	O8	H20	aEAEC,ExPEC	0	0	0	0	0	0	0	0	0	0	0
EC-53	cloacal	B	broilers	ESC_MA5647AA	244	129559	5054823	Escherichia coli / Shigella;91.01%	110	38899	blaCTX-M-55,blaTEM-1B	aac(3)-IIa-like,aadA1-like,aph(3')-Ia,strA-like,strB-like	floR-like	tet(A)-like			sul2,sul3-like	dfrA14-like			gyrA p.S83L,parE p.S458A,gyrA p.D87Y,parC p.S80I	IncFIB(AP001918)	IncFIC(FII)	ColRNAI								IncFIB/IncFII	IncF[FII_18,FIC_4,FIB_1]	ST457	F	-	H25	aEAEC,ExPEC	0	0	0	0	0	0	0	0	0	0	0
EC-54	cloacal	B	broilers	ESC_MA5648AA	233	155580	5270369	Escherichia coli / Shigella;85.44%	143	151242	blaSHV-12	aadA1,aadA2	cmlA1-like	tet(A)-like			sul3					IncFIB(AP001918)	IncI1	IncFIC(FII)	Col(MG828)	ColRNAI						IncI1	IncI1[ST-26]	ST155	B1	-	H51	APEC	0	0	0	0	0	0	0	0	0	0	0
EC-55	cloacal	B	broilers	ESC_MA5649AA	274	296412	5013172	Escherichia coli / Shigella;95.67%	106	22444	blaSHV-12			tet(A)	QnrS1		sul1					IncHI1B(CIT)	IncFII	IncFIB(AP001918)	IncY	IncX3	Col(MG828)	ColRNAI				IncX3	-	ST1629	E	O149	H34	aEAEC	0	0	0	0	0	0	0	0	0	0	0
EC-56	cloacal	B	broilers	ESC_MA5650AA	256	110172	5384932	Escherichia coli / Shigella;90.01%	216	43762	blaCTX-M-1	aadA1,strA,strB		tet(A)		mph(B)	sul1,sul2	dfrA1			gyrA p.S83L	IncFIC(FII)	IncFIB(AP001918)	IncI2	p0111	IncQ1	Col(MG828)					IncI2	-	ST38	D	-	H15	aEAEC	0	0	0	0	0	0	0	0	0	0	0
EC-57	carcass	B	broilers	ESC_MA5651AA	232	127785	5367509	Escherichia coli / Shigella;97.1%	157	21324	blaCTX-M-1	aadA1,strA,strB		tet(A)		mph(B)	sul1,sul2	dfrA1			gyrA p.S83L	IncFIC(FII)	IncFIB(AP001918)	IncI2	p0111	IncQ1	Col(MG828)					IncI2	-	ST38	D	-	H15	aEAEC	0	0	0	0	0	0	0	0	0	0	0
EC-58	cloacal	B	broilers	ESC_MA5652AA	217	87045	6001384	Escherichia coli / Shigella;94.97%	552	104544	blaCMY-2	aph(3')-Ic-like,strA,strB		tet(B)			sul2-like					IncFII(29)	IncI1	IncFIB(AP001918)	IncFII	p0111	Col(MG828)	Col156	IncB/O/K/Z			IncK2	-	ST38	D	O7	H18	aEAEC,ExPEC,APEC	0	0	0	0	0	0	0	0	0	0	0
EC-59	cloacal	B	broilers	ESC_MA5653AA	210	104726	5200246	Escherichia coli / Shigella;96.91%	261	40103	blaCMY-2											Col(MG828)	ColRNAI	IncB/O/K/Z								IncK2	-	ST373	A	O6	H16	aEAEC,ExPEC	0	0	0	0	0	0	0	0	0	0	0
EC-60	cloacal	C	breeder-chicks	ESC_MA5654AA	204	278812	5277533	Escherichia coli / Shigella;93.68%	104	22135	blaCMY-2	aac(3)-VIa-like,aadA1		tet(A)			sul1					IncFIB(AP001918)	IncFIC(FII)	IncB/O/K/Z	ColRNAI							IncK2	-	ST429	B2	O2	H1	ExPEC,APEC	0	0	0	0	0	0	0	0	0	0	0
EC-61	cloacal	C	breeders	ESC_MA5034AA	51	49109	5017124	Escherichia coli / Shigella;96.29%	256	51913	blaCTX-M-55,blaTEM-1B	aac(3)-IIa-like,aadA1-like,aph(3')-Ia,strA-like,strB-like	floR-like	tet(A)-like			sul2,sul3-like	dfrA14-like			gyrA p.S83L,parE p.S458A,parC p.S80I,gyrA p.D87Y	IncFIC(FII)	IncFIB(AP001918)	ColRNAI								IncFIB/IncFII	IncF[FII_18,FIC_4,FIB_1]	ST457	F	-	H25	aEAEC,ExPEC	0	0	0	0	0	0	0	0	0	0	0
EC-62	carcass	C	breeders	ESC_MA5041AA	53	38528	4851351	Escherichia coli / Shigella;94.71%	307	113460	blaSHV-12,blaTEM-1B	aadA5,aph(3')-Ia,strA,strB	catA1-like	tet(B)	QnrS1	mph(A)	sul1,sul2	dfrA17			gyrA p.S83L,parC p.S80I,gyrA p.D87N,parC p.A56T	IncFIC(FII)	IncFIB(AP001918)	IncX3	IncQ1	ColRNAI						IncX3	-	ST744	A	O89	H9	APEC	0	0	0	0	0	0	0	0	0	0	0
EC-65	cloacal	C	broiler-chicks	ESC_MA5035AA	58	73010	5088633	Escherichia coli / Shigella;96.8%	190	45973	blaSHV-12	aadA1,aadA2	cmlA1-like	tet(A)-like			sul3					IncFIC(FII)	IncI1	IncFIB(AP001918)								IncI1	IncI1[ST-95]	ST117	F	-	H4	ExPEC,APEC	1	1	1	0	0	0	0	1	0	0	0
EC-66	cloacal	C	broiler-chicks	ESC_MA5657AA	248	171754	5052699	Escherichia coli / Shigella;94.12%	122	31789	blaCTX-M-65,blaOXA-1,blaTEM-1A-like	aadA1,aadA2,aadA5,strA,strB-like	catB3-like,cmlA1-like	tet(A)	QnrS2	mph(A)	sul1-like,sul2,sul3	dfrA17	ARR-3	aac(6')Ib-cr	gyrA p.S83L,parC p.S80I	IncFIC(FII)	IncI1	IncFIB(AP001918)								-	-	ST2179	B1	O9	H9	APEC	0	0	0	0	0	0	0	0	0	0	0
EC-68	cloacal	C	broiler-chicks	ESC_MA4989AA	42	38540	5022281	Escherichia coli / Shigella;94.57%	316	69194	blaCTX-M-55,blaTEM-1B	aac(3)-IIa-like,aadA1-like,aph(3')-Ia,strA-like,strB-like	floR-like	tet(A)-like			sul2,sul3-like	dfrA14-like			gyrA p.S83L,parE p.S458A,gyrA p.D87Y,parC p.S80I	IncFIC(FII)	IncFIB(AP001918)	ColRNAI								IncFIB/IncFII	IncF[FII_18,FIC_4,FIB_1]	ST457	F	-	H25	aEAEC,ExPEC	0	0	0	0	0	0	0	0	0	0	0
EC-69	cloacal	C	broiler-chicks	ESC_MA5024AA	104	53894	4898513	Escherichia coli / Shigella;92.9%	250	241713	blaSHV-12,blaTEM-1B	aadA5,aph(3')-Ia,strA,strB	catA1-like	tet(B)	QnrS1	mph(A)	sul1,sul2	dfrA17			gyrA p.S83L,parC p.S80I,gyrA p.D87N,parC p.A56T	IncFIC(FII)	IncFIB(AP001918)	IncX3	IncQ1	ColRNAI						IncX3	-	ST744	A	O89	H9	APEC	0	0	0	0	0	0	0	0	0	0	0
EC-70	cloacal	C	broiler-chicks	ESC_MA5042AA	58	119275	4881434	Escherichia coli / Shigella;94.28%	144	228725	blaSHV-12,blaTEM-1B	aadA5,aph(3')-Ia,strA,strB	catA1-like	tet(B)	QnrS1	mph(A)	sul1,sul2	dfrA17			gyrA p.S83L,parC p.S80I,gyrA p.D87N,parC p.A56T	IncFIC(FII)	IncFIB(AP001918)	IncX3	IncQ1	ColRNAI						IncX3	-	ST744	A	O89	H9	APEC	0	0	0	0	0	0	0	0	0	0	0
EC-73	cloacal	C	broiler-chicks	ESC_MA5655AA	200	231726	5036415	Escherichia coli / Shigella;95.07%	115	24648	blaCTX-M-65,blaOXA-1,blaTEM-1A-like	aadA1,aadA2	catB3-like,cmlA1-like		QnrS2		sul3		ARR-3	aac(6')Ib-cr	gyrA p.S83L,parC p.S80I	IncFIC(FII)	IncI1	IncFIB(AP001918)								-	-	ST2179	B1	O9	H9		0	0	0	0	0	0	0	0	0	0	0
EC-74	cloacal	C	broiler-chicks	ESC_MA5040AA	49	58517	4916794	Escherichia coli / Shigella;94.48%	249	97469	blaSHV-12,blaTEM-1B-like	aadA5,aph(3')-Ia,strA,strB	catA1-like	tet(B)	QnrS1	mph(A)	sul1,sul2	dfrA17			gyrA p.S83L,parC p.S80I,parC p.A56T	IncFIC(FII)	IncFIB(AP001918)	IncX3	IncQ1	ColRNAI						IncX3	-	ST744	A	O89	H9	APEC	0	0	0	0	0	0	0	0	0	0	0
EC-77	cloacal	C	broilers	ESC_MA5025AA	45	41995	5016892	Escherichia coli / Shigella;96.05%	272	56725	blaCTX-M-55	aac(3)-IIa-like,aadA1-like,aph(3')-Ia		tet(A)-like			sul3-like				gyrA p.S83L,parC p.S80I,gyrA p.D87Y,parE p.S458A	IncFIC(FII)	IncFIB(AP001918)	ColRNAI								IncFIB/IncFII	IncF[FII_18,FIC_4,FIB_1]	ST457	F	-	H25	aEAEC,ExPEC	0	0	0	0	0	0	0	0	0	0	0
EC-78	cloacal	C	broilers	ESC_MA5656AA	172	208129	5040607	Escherichia coli / Shigella;97.41%	115	25877	blaCTX-M-2,blaTEM-1B	aadA1,strA,strB		tet(A)			sul1,sul2	dfrA1			gyrA p.S83L,parC p.S80R	IncHI2A	IncHI2	IncFIB(AP001918)	TrfA	IncQ1	ColRNAI					IncQ1	-	ST4980	A	O88	H7	aEAEC	0	0	0	0	0	0	0	0	0	0	0
EC-79	cloacal	C	broilers	ESC_MA5026AA	67	63548	4906720	Escherichia coli / Shigella;96.06%	222	194257	blaSHV-12,blaTEM-1B	aadA5,aph(3')-Ia,strA,strB	catA1-like	tet(B)	QnrS1	mph(A)	sul1,sul2	dfrA17			gyrA p.S83L,parC p.S80I,gyrA p.D87N,parC p.A56T	IncFIC(FII)	IncFIB(AP001918)	IncX3	IncQ1	ColRNAI						IncX3	-	ST744	A	O89	H9	APEC	0	0	0	0	0	0	0	0	0	0	0
EC-80	cloacal	C	broilers	ESC_MA5039AA	53	66484	5034584	Escherichia coli / Shigella;95.12%	203	45428	blaCTX-M-55,blaTEM-1B	aadA1-like,aph(3')-Ia,strA-like,strB-like	floR-like				sul2,sul3-like	dfrA14-like			gyrA p.S83L,parE p.S458A,gyrA p.D87Y,parC p.S80I	IncFIC(FII)	IncFIB(AP001918)	ColRNAI								IncFIB/IncFII	IncF[FII_18,FIC_4,FIB_1]	ST457	F	O11	H25	aEAEC,ExPEC	0	0	0	0	0	0	0	0	0	0	0
EC-81	cloacal	C	broilers	ESC_MA5027AA	44	48103	5016876	Escherichia coli / Shigella;95.96%	265	59475	blaCTX-M-55,blaTEM-1B	aac(3)-IIa-like,aph(3')-Ia,strA-like,strB-like		tet(A)-like			sul2	dfrA14-like			gyrA p.S83L,parE p.S458A,gyrA p.D87Y,parC p.S80I	IncFIB(AP001918)	IncFIC(FII)	ColRNAI								IncFIB/IncFII	IncF[FII_18,FIC_4,FIB_1]	ST457	F	-	H25	aEAEC,ExPEC	0	0	0	0	0	0	0	0	0	0	0
EC-82	cloacal	C	broilers	ESC_MA5048AA	108	48945	4874730	Escherichia coli / Shigella;93.75%	265	94461	blaSHV-12,blaTEM-1B	aadA5,aph(3')-Ia,strA,strB	catA1-like	tet(B)	QnrS1	mph(A)	sul1,sul2	dfrA17			gyrA p.S83L,parC p.S80I,gyrA p.D87N,parC p.A56T	IncFIC(FII)	IncFIB(AP001918)	IncX3	IncQ1	ColRNAI						IncX3	-	ST744	A	O89	H9	APEC	0	0	0	0	0	0	0	0	0	0	0
EC-83	cloacal	C	broilers	ESC_MA5030AA	49	63656	5034096	Escherichia coli / Shigella;96.47%	209	54717	blaCTX-M-55	aadA1-like	floR-like	tet(A)-like							gyrA p.S83L,parE p.S458A,gyrA p.D87Y,parC p.S80I	IncFIB(AP001918)	IncFIC(FII)	ColRNAI								IncFIB/IncFII	IncF[FII_18,FIC_4,FIB_1]	ST457	F	-	H25	aEAEC,ExPEC	0	0	0	0	0	0	0	0	0	0	0
EC-84	cloacal	C	broilers	ESC_MA5038AA	52	63783	4964467	Escherichia coli / Shigella;88.88%	244	103563	blaSHV-12,blaTEM-1B	aadA5,aph(3')-Ia,strA,strB	catA1-like	tet(B)	QnrS1	mph(A)	sul1,sul2	dfrA17-like			gyrA p.S83L,parC p.S80I,gyrA p.D87N,parC p.A56T	IncFIC(FII)	IncI1	IncFIB(AP001918)	IncX3	IncQ1	ColRNAI					IncX3	-	ST744	A	O89	H9	APEC	0	0	0	0	0	0	0	0	0	0	0
EC-86	carcass	A	carcass	ESC_MA5661AA	425	199148	5052824	Escherichia coli / Shigella;95.99%	107	22704	blaCTX-M-55	aac(3)-IIa-like,aph(3')-Ia		tet(A)-like							gyrA p.S83L,parE p.S458A,gyrA p.D87Y,parC p.S80I	IncFIB(AP001918)	IncFIC(FII)	ColRNAI								IncFIB/IncFII	IncF[FII_18,FIC_4,FIB_1]	ST457	F	O11 or OX19	H25	aEAEC,ExPEC	0	0	0	0	0	0	0	0	0	0	0
EC-89	carcass	A	carcass	ESC_MA5658AA	250	199149	5054590	Escherichia coli / Shigella;84.81%	109	23281	blaCTX-M-55	aac(3)-IIa-like,aph(3')-Ia		tet(A)-like							gyrA p.S83L,parE p.S458A,gyrA p.D87Y,parC p.S80I	IncFIC(FII)	IncFIB(AP001918)	ColRNAI								IncFIB/IncFII	IncF[FII_18,FIC_4,FIB_1]	ST457	F	O11 or OX19	H25	aEAEC,ExPEC	0	0	0	0	0	0	0	0	0	0	0
EC-90	carcass	A	carcass	ESC_MA5028AA	46	50125	5230201	Escherichia coli / Shigella;96.98%	276	49241	blaCMY-2	aac(3)-VIa-like,aadA1		tet(A)			sul1					IncFIC(FII)	IncFIB(AP001918)	IncB/O/K/Z								IncK2	-	ST429	B2	-	H1	ExPEC,APEC	0	0	0	0	0	0	0	0	0	0	0
EC-91	carcass	A	carcass	ESC_MA5660AA	270	244667	5079619	Escherichia coli / Shigella;87.29%	128	31047	blaCTX-M-15,blaTEM-1B	strA,strB		tet(A)	QnrS1		sul2					IncY	Col(MG828)									IncY	-	ST69	D	O15	H18		0	0	0	0	0	0	0	0	0	0	0
EC-92	carcass	A	carcass	ESC_MA5659AA	196	112109	5439515	Escherichia coli / Shigella;94.16%	216	26261	blaCTX-M-1,blaTEM-1B	strA,strB-like		tet(A)			sul2	dfrA14-like			gyrA p.S83L	IncFIA	IncI1	IncFIB(AP001918)	IncFII	p0111	ColRNAI	IncB/O/K/Z				IncI1	IncI1[ST-3]	ST453	B1	O23	H16	aEAEC,ExPEC,APEC	0	0	0	0	0	0	0	0	0	1	0
EC-93	carcass	A	carcass	ESC_MA5662AA	259	258915	5066604	Escherichia coli / Shigella;91.94%	113	19012	blaCTX-M-1,blaTEM-1B			tet(A)			sul2					IncFIC(FII)	IncFIA	IncI1	IncFIB(AP001918)							IncI1	IncI1[newST, similar to ST-3 but arda_7 instead of arda_1]	ST2485	E	O4	H45	APEC	0	0	0	0	0	0	0	0	0	0	0
EC-94	carcass	A	carcass	ESC_MA5663AA	193	106721	5501413	Escherichia coli / Shigella;89.01%	326	61089	blaCTX-M-1	aadA1,strA,strB	catA1-like	tet(A)		mph(A)	sul1	dfrA1				IncFII	IncFIB(AP001918)	Col8282	ColpVC	ColRNAI						IncFIB/IncFII	IncF[FII_45]	ST4937	A	O126	H38	aEAEC	0	0	0	0	0	0	0	0	0	0	0
EC-96	carcass	A	carcass	ESC_MA5665AA	232	199672	5185477	Escherichia coli / Shigella;96.87%	90	16907	blaCTX-M-55,blaTEM-1B	aac(3)-IIa-like,aadA1-like,aph(3')-Ia,strA-like,strB-like	floR-like	tet(A)-like			sul2,sul3-like	dfrA14-like				IncFIC(FII)	IncFIB(AP001918)	p0111								IncFIB/IncFII	IncF[FII_18,FIC_4,FIB_1]	ST457	F	O11 or OX19	H25	ExPEC	0	0	0	0	0	0	0	0	0	0	0
EC-98	carcass	A	carcass	ESC_MA5664AA	194	108656	5841065	Escherichia coli / Shigella;92.33%	260	82329	blaCTX-M-1	aadA5		tet(A)-like			sul2	dfrA17				IncI1	ColRNAI	Col(MG828)	Col156	p0111	Col8282	IncB/O/K/Z				IncI1	IncI1[newST, new sogs allele, 1SNP from arda_1 of ST-3]	ST115	D	O2	H6	aEAEC,ExPEC	0	0	0	0	0	0	0	0	0	0	0
EC-99	carcass	A	carcass	ESC_MA5029AA	46	49510	5090133	Escherichia coli / Shigella;97.04%	333	63953	blaCMY-2	aadA1						dfrA1			gyrA p.S83L	p0111	IncB/O/K/Z									IncK2	-	ST10	A	-	H48	aEAEC	0	0	0	0	0	0	0	0	0	0	0
EC-101	carcass	A	carcass	ESC_MA5593AA	246	167201	5027836	Escherichia coli / Shigella;94.52%	114	43097	blaCTX-M-1,blaTEM-1B	aadA5,aph(3')-Ia,strA,strB	catA1-like	tet(A),tet(B)			sul2-like	dfrA17			gyrA p.S83L,gyrA p.D87N,parC p.S80I	IncI1	IncFIB(AP001918)	p0111	ColRNAI	IncQ1	ColpVC	Col(MG828)				IncI1	IncI1[ST-3]	ST155	B1	O8	H51	aEAEC,APEC	0	0	0	0	0	0	0	0	0	0	0
EC-102	carcass	A	carcass	ESC_MA5596AA	403	192892	5079876	Escherichia coli / Shigella;93.75%	118	25113	blaCTX-M-1,blaTEM-1B	aadA1-like		tet(A)			sul2,sul3				gyrA p.D87G	IncFIC(FII)	IncI1	IncFIB(AP001918)	IncFII(pCoo)	ColRNAI	Col(MG828)					IncI1	IncI1[ST-3]	ST23	C	O78	H4	APEC	0	0	0	0	0	0	0	0	0	1	1
EC-104	carcass	A	carcass	ESC_MA5595AA	281	187996	5173083	Escherichia coli / Shigella;96.39%	121	21194	blaCTX-M-55,blaTEM-1B	aac(3)-IIa-like,aph(3')-Ia,strA-like,strB-like					sul2	dfrA14-like				IncFIB(AP001918)	IncFIC(FII)	p0111	ColpVC	Col(MG828)						IncFIB/IncFII	IncF[FII_18,FIC_4,FIB_1]	ST457	F	O11 or OX19	H25	ExPEC	0	0	0	0	0	0	0	0	0	0	0
EC-105	carcass	A	carcass	ESC_MA5598AA	238	108656	5703900	Escherichia coli / Shigella;91.59%	224	106231	blaCTX-M-1	aadA5		tet(A)-like			sul2	dfrA17				IncI1	IncB/O/K/Z	ColRNAI	Col156	Col(MG828)						IncI1	IncI1[ST-295]	ST115	D	O2	H6	aEAEC,ExPEC	0	0	0	0	0	0	0	0	0	0	0
EC-108	carcass	A	carcass	ESC_MA5597AA	257	171597	5320011	Escherichia coli / Shigella;93.51%	149	26519	blaCTX-M-1			tet(A)			sul2					IncFII	IncI1	IncFIB(AP001918)	p0111	Col(MG828)						IncI1	IncI1[ST-3]	ST117	F	O8	H4	aEAEC,APEC	1	1	1	0	0	0	0	1	0	0	0
EC-109	carcass	B	carcass	ESC_MA5599AA	230	183837	5204112	Escherichia coli / Shigella;90.84%	164	29548	blaCMY-2	aac(3)-VIa-like,aadA1,strA,strB	floR-like	tet(A)-like			sul1,sul2				gyrA p.S83L	IncFIB(AP001918)	IncFIC(FII)	Col(MG828)	IncA/C2	ColRNAI						IncA/C2	-	ST355	B2	O2	H5		1	1	1	1	1	1	0	1	0	0	0
EC-111	carcass	B	carcass	ESC_MA5601AA	207	84310	5478951	Escherichia coli / Shigella;94.26%	267	34212	blaCMY-2,blaTEM-1B	aac(3)-VIa-like,aadA1		tet(A)-like			sul1					IncI1	IncFII(pHN7A8)	p0111	ColRNAI	IncB/O/K/Z						IncK2	-	ST155	B1	O8	H20	aEAEC,ExPEC	0	0	0	0	0	0	0	0	0	0	0
EC-112	carcass	B	carcass	ESC_MA5603AA	257	150970	5095955	Escherichia coli / Shigella;90.54%	98	31822	blaCTX-M-55,blaTEM-1B	aac(3)-IIa-like,aadA1-like,aph(3')-Ia,strA-like,strB-like	floR-like	tet(A)-like			sul2,sul3-like	dfrA14-like			gyrA p.S83L,gyrA p.D87Y,parC p.S80I,parE p.S458A	IncFIC(FII)	IncFIB(AP001918)	ColRNAI								IncFIB/IncFII	IncF[FII_18,FIC_4,FIB_1]	ST457	F	O11 or OX19	H25	aEAEC,ExPEC	0	0	0	0	0	0	0	0	0	0	0
EC-113	carcass	B	carcass	ESC_MA5602AA	249	185549	5262606	Escherichia coli / Shigella;88.78%	153	54969	blaSHV-12	aadA1,aadA2	cmlA1-like	tet(A)-like			sul3					IncFIB(AP001918)	IncI1	IncFIC(FII)	ColRNAI	Col(MG828)						IncI1	IncI1[ST-26]	ST155	B1	O102	H51	APEC	0	0	0	0	0	0	0	0	0	0	0
EC-115	carcass	B	carcass	ESC_MA5605AA	279	208962	5183159	Escherichia coli / Shigella;91.75%	156	81301	blaCTX-M-1	aac(3)-IId-like		tet(A)			sul2	dfrA14-like,dfrA17			gyrA p.S83L,gyrA p.D87N,parC p.S80I	IncHI2	IncFIC(FII)	IncHI2A	IncFII	IncI1	IncFIB(AP001918)	Col(MGD2)	TrfA	ColRNAI		IncHI2	IncHI2[Unknown ST]	ST3107	A	O98	H12	aEAEC	0	0	0	0	0	0	0	0	0	0	0
EC-117	carcass	B	carcass	ESC_MA5604AA	235	69311	5001009	Escherichia coli / Shigella;95.38%	308	82373	blaSHV-12		cml-like		QnrA1,QnrS1		sul1	dfrA5				IncFII	IncFIB(AP001918)	IncFII(pCoo)	IncX3	Col(MG828)						IncX3	-	ST746	A	O98	H4		0	0	0	0	0	0	0	0	0	0	0
EC-119	carcass	B	carcass	ESC_MA5606AA	170	92146	6014147	Escherichia coli / Shigella;93.6%	549	94117	blaCMY-2	aac(3)-VIa-like,aadA1,aph(3')-Ic-like,strA,strB		tet(B)			sul1,sul2-like					IncFII	IncI1	IncFIB(AP001918)	p0111	ColRNAI	Col156	IncB/O/K/Z				IncK2	-	ST38	D	O7	H18	aEAEC,ExPEC	0	0	0	0	0	0	0	0	0	0	0
EC-123	carcass	C	carcass	ESC_MA4973AA	50	49000	5026685	Escherichia coli / Shigella;94.48%	260	54036	blaCTX-M-55	aac(3)-IIa-like,aadA1-like,aph(3')-Ia		tet(A)-like			sul3-like				gyrA p.S83L,gyrA p.D87Y,parC p.S80I,parE p.S458A	IncFIC(FII)	IncFIB(AP001918)	ColRNAI								IncFIB/IncFII	IncF[FII_18,FIC_4,FIB_1]	ST457	F	-	H25	aEAEC,ExPEC	0	0	0	0	0	0	0	0	0	0	0
EC-124	carcass	C	carcass	ESC_MA5031AA	42	42123	5034597	Escherichia coli / Shigella;95.64%	293	66342	blaCTX-M-55,blaTEM-1B	aac(3)-IIa-like,aadA1-like,aph(3')-Ia,strA-like,strB-like	floR-like	tet(A)-like			sul2,sul3-like	dfrA14-like			gyrA p.S83L,gyrA p.D87Y,parC p.S80I,parE p.S458A	IncFIC(FII)	IncFIB(AP001918)	ColRNAI								IncFIB/IncFII	IncF[FII_18,FIC_4,FIB_1]	ST457	F	-	H25	aEAEC,ExPEC	0	0	0	0	0	0	0	0	0	0	0
EC-125	carcass	C	carcass	ESC_MA5032AA	56	28594	5383921	Escherichia coli / Shigella;95.87%	513	223336	blaSHV-12	aadA1,aadA2	cmlA1-like	tet(A)-like			sul3				gyrA p.S83L	IncFIB(pENTAS01)	IncFII	IncI1	IncFII(29)	IncX1	ColRNAI					IncI1	IncI1[ST-26]	ST4512	A	-	H16		0	0	0	0	0	0	0	0	0	0	0
EC-127	carcass	C	carcass	ESC_MA5050AA	52	49432	5020998	Escherichia coli / Shigella;97.21%	248	58350	blaCTX-M-55,blaTEM-1B	aac(3)-IIa-like,aadA1-like,aph(3')-Ia,strA-like,strB-like	floR-like				sul2,sul3-like	dfrA14-like			gyrA p.S83L,parE p.S458A, gyrA p.D87Y,parC p.S80I	IncFIC(FII)	IncFIB(AP001918)	ColRNAI								IncFIB/IncFII	IncF[FII_18,FIC_4,FIB_1]	ST457	F	-	H25	aEAEC,ExPEC	0	0	0	0	0	0	0	0	0	0	0
EC-128	carcass	C	carcass	ESC_MA5607AA	237	208121	5069143	Escherichia coli / Shigella;94.9%	116	26481	blaCTX-M-2,blaTEM-1B	aadA1,strA,strB		tet(A)			sul1,sul2	dfrA1			gyrA p.S83L,parC p.S80R	IncHI2A	IncHI2	IncFIB(AP001918)	TrfA	IncQ1	ColRNAI					IncQ1	-	ST4980	A	O88	H7	aEAEC	0	0	0	0	0	0	0	0	0	0	0
EC-131	carcass	C	carcass	ESC_MA5052AA	53	65969	5037796	Escherichia coli / Shigella;94.51%	229	44678	blaCTX-M-65,blaOXA-1,blaTEM-1B	aadA1,aadA2,aadA5-like,strA,strB-like	catB3-like,cmlA1-like	tet(A)	QnrS2	mph(A)	sul1-like,sul2,sul3	dfrA17	ARR-3	aac(6')Ib-cr	gyrA p.S83L,parC p.S80I	IncFIC(FII)	IncI1	IncFIB(AP001918)								-	-	ST2179	B1	O9	H9	APEC	0	0	0	0	0	0	0	0	0	0	0
EC-132	carcass	C	carcass	ESC_MA5051AA	61	67535	5018526	Escherichia coli / Shigella;95.16%	192	41621	blaCTX-M-55	aadA1-like	floR-like				sul3-like				gyrA p.S83L,parE p.S458A,gyrA p.D87Y,parC p.S80I	IncFIC(FII)	IncFIB(AP001918)	ColRNAI								IncFIB/IncFII	IncF[FII_18,FIC_4,FIB_1]	ST457	F	-	H25	aEAEC,ExPEC	0	0	0	0	0	0	0	0	0	0	0
EC-133	carcass	C	carcass	ESC_MA4987AA	65	66247	4850312	Escherichia coli / Shigella;94.51%	192	237850	blaSHV-12,blaTEM-1B	aadA5,strA,strB	catA1-like	tet(B)	QnrS1	mph(A)	sul1,sul2	dfrA17			gyrA p.S83L,parC p.S80I,gyrA p.D87N,parC p.A56T	IncFIC(FII)	IncFIB(AP001918)	IncX3	IncQ1	ColRNAI						IncX3	-	ST744	A	O89	H9	APEC	0	0	0	0	0	0	0	0	0	0	0
EC-137	carcass	C	carcass	ESC_MA4988AA	68	64054	4991152	Escherichia coli / Shigella;95.45%	182	60234	blaCTX-M-55	aph(3')-Ia									gyrA p.S83L,parE p.S458A,gyrA p.D87Y,parC p.S80I	IncFIC(FII)	IncFIB(AP001918)	ColRNAI								IncFIB/IncFII	IncF[FII_18,FIC_4,FIB_1]	ST457	F	-	H25	aEAEC,ExPEC	0	0	0	0	0	0	0	0	0	0	0
EC-139	carcass	C	carcass	ESC_MA4986AA	49	38854	5002326	Escherichia coli / Shigella;97.73%	303	53895	blaCTX-M-55	aadA1-like	floR-like	tet(A)-like							gyrA p.S83L,parE p.S458A,gyrA p.D87Y,parC p.S80I	IncFIC(FII)	IncFIB(AP001918)	ColRNAI								IncFIB/IncFII	IncF[FII_18,FIC_4,FIB_1]	ST457	F	-	H25	aEAEC,ExPEC	0	0	0	0	0	0	0	0	0	0	0
EC-142	carcass	C	carcass	ESC_MA5610AA	270	141928	5057909	Escherichia coli / Shigella;92.39%	134	21533	blaCTX-M-65,blaOXA-1,blaTEM-1A-like	aadA1,aadA2,aadA5,strA,strB-like	catB3-like,cmlA1-like	tet(A)	QnrS2	mph(A)	sul1-like,sul2,sul3	dfrA17	ARR-3	aac(6')Ib-cr	gyrA p.S83L,parC p.S80I	IncFIC(FII)	IncI1	IncFIB(AP001918)								-	-	ST2179	B1	O9	H9	APEC	0	0	0	0	0	0	0	0	0	0	0
EC-145	carcass	C	broiler-chicks	ESC_MA5612AA	165	128957	5392449	Escherichia coli / Shigella;97.56%	195	24181	blaCMY-2	aac(3)-VIa-like,aadA1		tet(A)			sul1					IncFIB(AP001918)	IncFII(29)	IncFIC(FII)	IncB/O/K/Z							IncK2	-	ST371	E	O45	H19	aEAEC,APEC	0	0	0	0	0	0	0	0	0	0	1
EC-146	carcass	C	broilers	ESC_MA5611AA	140	220406	5401833	Escherichia coli / Shigella;96.26%	177	31095	blaCMY-2	aac(3)-VIa-like,aadA1					sul1					IncFIB(AP001918)	IncFII(29)	IncFIC(FII)	IncB/O/K/Z	ColRNAI	Col(MG828)					IncK2	-	ST429	B2	O2	H1	ExPEC,APEC	0	0	0	0	0	0	0	0	0	0	0
[truncated: 414 more columns]

## Sheet: descriptive_statistics
Summarised sampling data
	Production stage
Production chain	breeder-chicks	breeders	broiler-chicks	broilers	carcass	Grand Total
A	0.04	0.02	0.07	0.09	0.15	0.37
B	0.01	0.04	0.1	0.1	0.07	0.32
C	0.01	0.02	0.08	0.09	0.11	0.31
Grand Total	0.05	0.08	0.26	0.28	0.33	1
Summarised antimicrobial resistance data
	Production stage
Category of antimicrobial resistance (at least one resistance gene per category)	breeder-chicks	breeders	broiler-chicks	broilers	carcass	Grand Total
Aminoglycoside	0.0574713	0.0574713	0.252874	0.287356	0.344828	1
Phenicol	0	0.0697674	0.27907	0.302326	0.348837	1
Tetracycline	0.0581395	0.0697674	0.27907	0.27907	0.313953	1
Quinolone	0	0.15	0.35	0.25	0.25	1
Macrolide	0	0.0714286	0.285714	0.357143	0.285714	1
Sulphonamide	0.0561798	0.0561798	0.292135	0.280899	0.314607	1
Trimethoprim	0	0.0444444	0.222222	0.355556	0.377778	1
Rifampicin	0	0	0.5	0	0.5	1
Fluoroquinolone and aminoglycoside	0	0	0.5	0	0.5	1
Summarised ESBL/pAmpC genes data
-ESBL/pAmpC-carrying plasmid replicon	Production stage
ESBL/pAmpC gene	breeder-chicks	breeders	broiler-chicks	broilers	carcass	Grand Total
Untypable plasmid	0	0	0.02	0.01	0.02	0.05
blaCTX-M-65	0	0	0.02	0	0.02	0.04
blaSHV-2	0	0	0	0.01	0	0.01
IncA/C2	0	0.01	0	0.01	0.01	0.03
blaCMY-2	0	0.01	0	0.01	0.01	0.03
IncFIB/IncFII	0	0.01	0.05	0.08	0.12	0.26
blaCTX-M-1	0	0	0	0	0.01	0.01
blaCTX-M-55	0	0.01	0.05	0.08	0.11	0.25
IncHI2	0	0	0	0	0.01	0.01
blaCTX-M-1	0	0	0	0	0.01	0.01
IncI1	0	0.01	0.04	0.05	0.09	0.19
blaCTX-M-1	0	0	0.02	0.04	0.07	0.13
blaSHV-12	0	0.01	0.02	0.01	0.02	0.06
IncI2	0	0	0	0.02	0	0.02
blaCTX-M-1	0	0	0	0.02	0	0.02
IncK2	0.05	0.02	0.1	0.06	0.04	0.27
blaCMY-2	0.05	0.02	0.1	0.06	0.04	0.27
IncQ1	0	0	0	0.01	0.01	0.02
blaCTX-M-2	0	0	0	0.01	0.01	0.02
IncX1	0	0.02	0	0	0	0.02
blaTEM-52B	0	0.02	0	0	0	0.02
IncX3	0	0.01	0.05	0.04	0.02	0.12
blaSHV-12	0	0.01	0.05	0.04	0.02	0.12
IncY	0	0	0	0	0.01	0.01
blaCTX-M-15	0	0	0	0	0.01	0.01
Grand Total	0.05	0.08	0.26	0.28	0.33	1
Summarised virilence genes data
	Number of virulence genes per production stage
Category of virulence genes	breeder-chicks	breeders	broiler-chicks	broilers	carcass	Grand total
Adherence	89	151	509	570	689	2008
Autotransporters	15	20	87	90	104	316
Invasion	11	19	64	73	87	254
Iron uptake	146	104	503	452	538	1743
Non-LEE encoded TTSS effectors	15	40	147	188	191	581
Other	493	637	2611	2831	3386	9958
Secretion system	81	64	154	202	242	743
Toxins	5	8	24	29	32	98

## Sheet: plasmid_summary
Sum of #	Column Labels												CMY-2 on IncB/O/K/Z, 1 isolate on IncA/C2
Row Labels	IncA/C2	IncB/O/K/Z	IncFIB/IncFII	IncHI2	IncI1	IncQ1	IncX1	IncY	Grand Total
blaCMY-2	1	29							30				CTX-M-1 on IncI1, 1 isolate on IncHI2, 1 on IncFIB/IncFII, 2 on IncI2 or IncQ
ST-10		3							3
ST-1163		1							1				CTX-M-15 on IncY (one isolate)
ST-140		2							2
ST-155		5							5				CTX-M-2 on IncQ1
ST-2485		2							2
ST-355		2							2				CTX-M-55 on IncFIB/IncFII
ST-371		2							2
ST-373		1							1				SHV-12 on IncI1, 4 on IncX3, 8 on IncX3 or IncQ
ST-38		2							2
ST-429		8							8				TEM-52 on IncX1
ST-46		1							1
ST-88	1								1				CTX-M-65 and SHV-2 could not be transformed
blaCTX-M-1			1	1	13				15
ST-115					3				3
ST-117					3				3
ST-155					2				2
ST-23					1				1
ST-2485					1				1
ST-3107				1					1
ST-453					2				2
ST-4937			1						1
ST-753					1				1
blaCTX-M-15								1	1
ST-69								1	1
blaCTX-M-2						2			2
ST-4980						2			2
blaCTX-M-55			25						25
ST-457			25						25
blaSHV-12					6				6
ST-117					1				1
ST-1303					1				1
ST-155					3				3
ST-4512					1				1
blaTEM-52B							2		2
ST-388							1		1
ST-695							1		1
Grand Total	1	29	26	1	19	2	2	1	81

## Sheet: Sheet1
similarGenome_biosample	similarGenome_accession
SAMN02603727	NC_017634
SAMEA3138234	NC_011750
SAMN01831188	NC_018658
PRJNA225	NC_000913
SAMN01911278	NC_002695
SAMEA3138233	NC_011751

[truncated: 2 more sheets: WGS_Pspades, LogCFU carcasses]
