# Supplementary material for: High-resolution characterisation of ESBL/pAmpC-producing Escherichia coli isolated from the broiler production pyramid
Source: Sci Rep. 2020 Jul 7;10:11123. doi: 10.1038/s41598-020-68036-9 (PMC7341882; doi:10.1038/s41598-020-68036-9)
Supplement: Supplementary file 3 — Supplementary file S2 [file 41598_2020_68036_MOESM3_ESM.xlsx]

## Sheet: global_ranking
Supplementary File S2. Mash-based ranking of reference E. coli genomes and statistics of SNP phylogenetic analysis inferred with CSI phylogeny.
Global ranking *Calculation: sum of distances for each reference VS all queries. References are ranked by ascending sum.distance. Only the first 10 out of 983 rankings are shown
sum of distance	accession number of reference genome	rank
2.09935	NZ_AP017620	1
2.10604	NZ_CP011342	2
2.10604	NZ_CP011343	3
2.10824	NZ_CP019271	4
2.11335	NZ_LT615378	5
2.11709	NZ_LN832404	6
2.11709	NZ_LT615377	7
2.11722	NZ_CP016018	8
2.11954	NC_007779	9
2.12007	NZ_CP010441	10

## Sheet: ranking_per_ST
Supplementary File S2. Mash-based ranking of reference E. coli genomes and statistics of SNP phylogenetic analysis inferred with CSI phylogeny.
Ranking per MLST group (Only the first 10 out of 983 rankings are shown)
ST-457				ST-155				ST-744				ST-429/9298
sum.distance	accession number of reference genome	rank		sum.distance	accession number of reference genome	rank		sum.distance	accession number of reference genome	rank		sum.distance	accession number of reference genome	rank
0.0696068	NZ_AP017617	1		0.0498414	NZ_CP019267	1		0.0218889	NZ_CP032992	1		0.0605878	NZ_CP014111	1
0.0740614	NZ_AP017620	2		0.0556646	NZ_LR134222	2		0.0232727	NZ_CP016182	2		0.0843025	NZ_CP014488	2
0.0786289	NZ_CP029747	3		0.0627658	NZ_CP012380	3		0.0245564	NZ_CP023383	3		0.0849479	NZ_CP019008	3
0.0786289	NZ_CP041996	4		0.065021	NZ_CP019271	4		0.0385955	NZ_CP027118	4		0.0857355	NZ_CP019020	4
0.0803043	NZ_CP031293	5		0.0699569	NZ_CP010145	5		0.0396442	NZ_CP010371	5		0.0857807	NZ_CP022730	5
0.0898395	NZ_CP024826	6		0.0756729	NZ_CP024243	6		0.0462354	NZ_CP023371	6		0.0859667	NC_013654	6
0.334476	NC_010498	7		0.0808945	NZ_CP012376	7		0.0470052	NZ_LR134227	7		0.0871796	NZ_CP021207	7
0.334853	NZ_CP043033	8		0.0818514	NZ_LR134311	8		0.0470053	NZ_CP023834	8		0.0879778	NZ_CP021689	8
0.347785	NZ_CP020025	9		0.0851486	NZ_CP027584	9		0.0481486	NZ_LT838196	9		0.0887308	NZ_CP018983	9
0.354374	NZ_CP026755	10		0.0854029	NZ_CP043478	10		0.0485237	NZ_CP024815	10		0.0889225	NZ_CP019012	10

## Sheet: Enterobase_Barcodes
Supplementary File S2. Mash-based ranking of reference E. coli genomes and statistics of SNP phylogenetic analysis inferred with CSI phylogeny.
Enterobase barcodes of genomes used for the comparative genomic analysis in Fig. S2
ST-155		ST-457		ST-744		ST-429/9298
ESC_IA8736AA_AS		ESC_HA9232AA_AS		ESC_HA9230AA_AS		ESC_JA0872AA_AS
ESC_IA8742AA_AS		ESC_HA9243AA_AS		ESC_HA9548AA_AS		ESC_KA7022AA_AS
ESC_IA9287AA_AS		ESC_HA9247AA_AS		ESC_HA9549AA_AS		ESC_KA7027AA_AS
ESC_IA9299AA_AS		ESC_OA1337AA_AS		ESC_HA9570AA_AS		ESC_KA8894AA_AS
ESC_KA7034AA_AS		ESC_VA5681AA_AS		ESC_HA9571AA_AS		ESC_KA9883AA_AS
ESC_OA1316AA_AS		ESC_VA5694AA_AS		ESC_HA9572AA_AS		ESC_KA9884AA_AS
ESC_PA1527AA_AS		ESC_VA5695AA_AS		ESC_HA9579AA_AS		ESC_LA2175AA_AS
ESC_PA1529AA_AS		ESC_VA5574AA_AS		ESC_HA9587AA_AS		ESC_LA2222AA_AS
ESC_PA1532AA_AS		ESC_VA5580AA_AS		ESC_HA9734AA_AS		ESC_LA2983AA_AS
ESC_PA1571AA_AS		ESC_VA5582AA_AS		ESC_HA9738AA_AS		ESC_PA1535AA_AS
ESC_PA1579AA_AS		ESC_JA0103AA_AS		ESC_HA9753AA_AS		ESC_PA1538AA_AS
ESC_PA1585AA_AS		ESC_JA0175AA_AS		ESC_IA8743AA_AS		ESC_PA1541AA_AS
ESC_PA1586AA_AS		ESC_RA5006AA_AS		ESC_IA8744AA_AS		ESC_PA1545AA_AS
ESC_PA1611AA_AS		ESC_OA0813AA_AS		ESC_IA8746AA_AS		ESC_PA1551AA_AS
ESC_PA1634AA_AS		ESC_OA0815AA_AS		ESC_IA8880AA_AS		ESC_PA1559AA_AS
ESC_PA1637AA_AS				ESC_IA8900AA_AS		ESC_PA1565AA_AS
ESC_RA1996AA_AS				ESC_IA8905AA_AS		ESC_PA1566AA_AS
ESC_RA2023AA_AS				ESC_IA9032AA_AS		ESC_PA1574AA_AS
ESC_RA2036AA_AS				ESC_IA9183AA_AS		ESC_PA1575AA_AS
ESC_RA2124AA_AS				ESC_IA9254AA_AS		ESC_PA1576AA_AS
ESC_RA5038AA_AS				ESC_IA9330AA_AS		ESC_PA1636AA_AS
ESC_RA5040AA_AS				ESC_IA9331AA_AS		ESC_PA1638AA_AS
ESC_RA5070AA_AS				ESC_IA9368AA_AS		ESC_RA4049AA_AS
ESC_SA7083AA_AS				ESC_IA9373AA_AS		ESC_RA5069AA_AS
ESC_UA5624AA_AS				ESC_IA9385AA_AS		ESC_RA5071AA_AS
ESC_VA5643AA_AS				ESC_IA9444AA_AS		ESC_RA5118AA_AS
ESC_VA5646AA_AS				ESC_IA9469AA_AS		ESC_RA5154AA_AS
ESC_IA9834AA_AS				ESC_IA9595AA_AS		ESC_RA5156AA_AS
ESC_IA9855AA_AS				ESC_IA9596AA_AS		ESC_RA5165AA_AS
ESC_NA8379AA_AS				ESC_IA9612AA_AS		ESC_RA7644AA_AS
ESC_OA1209AA_AS				ESC_IA9623AA_AS
ESC_OA1293AA_AS				ESC_IA9624AA_AS
ESC_PA1564AA_AS				ESC_IA9659AA_AS
ESC_PA9010AA_AS				ESC_IA9712AA_AS
ESC_VA5702AA_AS				ESC_IA9744AA_AS
				ESC_IA9810AA_AS
				ESC_IA9915AA_AS
				ESC_JA0009AA_AS
				ESC_JA0144AA_AS
				ESC_JA0160AA_AS
				ESC_JA0225AA_AS
				ESC_JA0248AA_AS
				ESC_JA0317AA_AS
				ESC_JA0327AA_AS
				ESC_JA0440AA_AS
				ESC_JA0562AA_AS
				ESC_JA0566AA_AS
				ESC_JA0568AA_AS
				ESC_JA0602AA_AS
				ESC_JA0623AA_AS
				ESC_JA0653AA_AS
				ESC_JA0736AA_AS
				ESC_JA0738AA_AS
				ESC_JA0813AA_AS
				ESC_JA0861AA_AS
				ESC_JA4871AA_AS
				ESC_OA1246AA_AS
				ESC_OA1282AA_AS
				ESC_OA1306AA_AS
				ESC_OA1328AA_AS
				ESC_RA2002AA_AS
				ESC_RA2011AA_AS
				ESC_RA3017AA_AS
				ESC_RA3094AA_AS
				ESC_RA3095AA_AS
				ESC_RA3105AA_AS
				ESC_RA5119AA_AS
				ESC_RA6535AA_AS
				ESC_UA3532AA_AS
				ESC_WA5691AA_AS
				ESC_WA5692AA_AS
				ESC_WA5700AA_AS
				ESC_WA5707AA_AS
				ESC_WA5721AA_AS
				ESC_WA5727AA_AS
				ESC_WA5732AA_AS
				ESC_WA5733AA_AS
				ESC_WA5736AA_AS
				ESC_YA1336AA_AS

## Sheet: SNP_statistics
Supplementary File S2. Mash-based ranking of reference E. coli genomes and statistics of SNP phylogenetic analysis inferred with CSI phylogeny.
SNP analysis of 100 sequenced isolates
Size of reference genome (bp)	5042704
Percentage of reference genome covered by all isolates	0.662755
Genome alignment (bp)	3.34208e+06
Informative SNPs	148830
SNP analysis of ST457 sequenced isolates
Size of reference genome (bp)	5117319
Percentage of reference genome covered by all isolates	0.8782
Genome alignment (bp)	4.49403e+06
Informative SNPs	4036
SNP analysis of ST155 sequenced isolates
Size of reference genome (bp)	4740860
Percentage of reference genome covered by all isolates	0.9277
Genome alignment (bp)	4.3981e+06
Informative SNPs	3295
SNP analysis of ST429 & ST9298 sequenced isolates
Size of reference genome (bp)	4829687
Percentage of reference genome covered by all isolates	0.9268
Genome alignment (bp)	4.47615e+06
Informative SNPs	234
SNP analysis of ST744 sequenced isolates
Size of reference genome (bp)	4638901
Percentage of reference genome covered by all isolates	0.951
Genome alignment (bp)	4.41159e+06
Informative SNPs	81
